# Supplementary material for: Glycerol storage increases passive stiffness of muscle fibers through effects on titin extensibility
Source: J Gen Physiol. 2025 May 9;157(4):e202413729. doi: 10.1085/jgp.202413729 (PMC12063555; doi:10.1085/jgp.202413729)
Supplement: Data S1 — shows contains the original data for each figure. [file jgp_202413729_datas1.xlsx]

## Sheet: Fig1A
Time (s)	Force (mN)	Sarcomere length (μm)
0.001	0.00433	2.40875
0.002	0.00436	2.40875
0.003	0.005	2.40875
0.004	0.0048	2.40875
0.005	0.0048	2.40875
0.006	0.00469	2.40875
0.007	0.00421	2.40887
0.008	0.00434	2.40891
0.009	0.00434	2.40891
0.01	0.00443	2.40891
0.011	0.00398	2.40891
0.012	0.00433	2.40891
0.013	0.00463	2.40891
0.014	0.00457	2.40891
0.015	0.00447	2.40891
0.016	0.0045	2.40891
0.017	0.0044	2.40918
0.018	0.00444	2.40921
0.019	0.0046	2.40921
0.02	0.00386	2.40921
0.021	0.00478	2.40921
0.022	0.00417	2.40921
0.023	0.00432	2.40921
0.024	0.00473	2.40921
0.025	0.00443	2.40921
0.026	0.00469	2.40921
0.027	0.00439	2.4091
0.028	0.00479	2.40906
0.029	0.0051	2.40906
0.03	0.00392	2.40906
0.031	0.00435	2.40906
0.032	0.00445	2.40906
0.033	0.00429	2.40906
0.034	0.00421	2.40906
0.035	0.00428	2.40906
0.036	0.00455	2.40906
0.037	0.00463	2.40906
0.038	0.00502	2.40906
0.039	0.00443	2.40906
0.04	0.00427	2.40906
0.041	0.00443	2.40906
0.042	0.00432	2.40906
0.043	0.00422	2.40906
0.044	0.00446	2.40906
0.045	0.00467	2.40906
0.046	0.00432	2.40906
0.047	0.00467	2.40927
0.048	0.00458	2.40936
0.049	0.00449	2.40936
0.05	0.00465	2.40936
0.051	0.0044	2.40936
0.052	0.00434	2.40936
0.053	0.00409	2.40936
0.054	0.00447	2.40936
0.055	0.00466	2.40936
0.056	0.00445	2.40936
0.057	0.00463	2.40858
0.058	0.00435	2.40845
0.059	0.00443	2.40845
0.06	0.00453	2.40845
0.061	0.00447	2.40845
0.062	0.00418	2.40845
0.063	0.00412	2.40845
0.064	0.00428	2.40845
0.065	0.00423	2.40845
0.066	0.00441	2.40845
0.067	0.00444	2.40894
0.068	0.00454	2.40906
0.069	0.00453	2.40906
0.07	0.00468	2.40906
0.071	0.00448	2.40906
0.072	0.00443	2.40906
0.073	0.00439	2.40906
0.074	0.00437	2.40906
0.075	0.00429	2.40906
0.076	0.00449	2.40906
0.077	0.00463	2.40906
0.078	0.00408	2.40906
0.079	0.00469	2.40906
0.08	0.00453	2.40906
0.081	0.00447	2.40906
0.082	0.00477	2.40906
0.083	0.0045	2.40906
0.084	0.00454	2.40906
0.085	0.00443	2.40906
0.086	0.00424	2.409
0.087	0.00428	2.40799
0.088	0.00366	2.40799
0.089	0.00448	2.40799
0.09	0.00429	2.40799
0.091	0.00449	2.40799
0.092	0.0046	2.40799
0.093	0.00462	2.40799
0.094	0.00451	2.40799
0.095	0.00442	2.40799
0.096	0.00419	2.40799
0.097	0.00422	2.40829
0.098	0.00439	2.40829
0.099	0.00439	2.40829
0.1	0.00461	2.40829
0.101	0.00442	2.40829
0.102	0.00432	2.40829
0.103	0.00445	2.40829
0.104	0.00414	2.40829
0.105	0.00449	2.40829
0.106	0.00438	2.4083
0.107	0.00427	2.40845
0.108	0.00418	2.40845
0.109	0.00425	2.40845
0.11	0.00428	2.40845
0.111	0.00485	2.40845
0.112	0.00411	2.40845
0.113	0.00375	2.40845
0.114	0.00433	2.40845
0.115	0.0047	2.40845
0.116	0.00469	2.40845
0.117	0.00462	2.4086
0.118	0.00449	2.4086
0.119	0.00452	2.4086
0.12	0.00427	2.4086
0.121	0.00474	2.4086
0.122	0.00443	2.4086
0.123	0.00452	2.4086
0.124	0.00451	2.4086
0.125	0.00464	2.4086
0.126	0.00446	2.4086
0.127	0.00443	2.4086
0.128	0.00445	2.4086
0.129	0.00468	2.4086
0.13	0.00465	2.4086
0.131	0.00434	2.4086
0.132	0.00452	2.4086
0.133	0.00451	2.4086
0.134	0.00495	2.4086
0.135	0.00425	2.4086
0.136	0.00422	2.4086
0.137	0.00474	2.4087
0.138	0.0045	2.40875
0.139	0.00445	2.40875
0.14	0.00422	2.40875
0.141	0.00455	2.40875
0.142	0.00426	2.40875
0.143	0.00438	2.40875
0.144	0.00434	2.40875
0.145	0.00475	2.40875
0.146	0.00398	2.40875
0.147	0.00448	2.4093
0.148	0.00444	2.40967
0.149	0.00455	2.40967
0.15	0.0044	2.40967
0.151	0.00446	2.40967
0.152	0.00428	2.40967
0.153	0.00457	2.40967
0.154	0.00484	2.40967
0.155	0.00402	2.40967
0.156	0.00433	2.40967
0.157	0.00458	2.40898
0.158	0.0045	2.40875
0.159	0.00465	2.40875
0.16	0.0046	2.40875
0.161	0.00482	2.40875
0.162	0.00476	2.40875
0.163	0.0046	2.40875
0.164	0.00453	2.40875
0.165	0.00434	2.40875
0.166	0.00426	2.40875
0.167	0.00438	2.40875
0.168	0.00439	2.40875
0.169	0.00451	2.40875
0.17	0.00463	2.40875
0.171	0.00446	2.40875
0.172	0.00452	2.40875
0.173	0.00458	2.40875
0.174	0.00427	2.40875
0.175	0.00435	2.40875
0.176	0.00449	2.40875
0.177	0.00433	2.40891
0.178	0.00474	2.40891
0.179	0.00447	2.40891
0.18	0.00463	2.40891
0.181	0.00438	2.40891
0.182	0.00459	2.40891
0.183	0.00445	2.40891
0.184	0.00428	2.40891
0.185	0.00451	2.40891
0.186	0.00499	2.40891
0.187	0.00452	2.40919
0.188	0.00444	2.40921
0.189	0.00446	2.40921
0.19	0.00463	2.40921
0.191	0.00448	2.40921
0.192	0.00463	2.40921
0.193	0.00464	2.40921
0.194	0.00453	2.40921
0.195	0.00431	2.40921
0.196	0.00486	2.40919
0.197	0.00423	2.40906
0.198	0.00437	2.40906
0.199	0.00432	2.40906
0.2	0.00453	2.40906
0.201	0.00421	2.40906
0.202	0.0043	2.40906
0.203	0.00468	2.40906
0.204	0.00501	2.40906
0.205	0.00451	2.40906
0.206	0.00471	2.40906
0.207	0.00432	2.40875
0.208	0.00441	2.40875
0.209	0.0042	2.40875
0.21	0.00459	2.40875
0.211	0.00456	2.40875
0.212	0.00407	2.40875
0.213	0.00432	2.40875
0.214	0.00443	2.40875
0.215	0.00449	2.40875
0.216	0.00457	2.40882
0.217	0.00453	2.40921
0.218	0.00463	2.40921
0.219	0.00415	2.40921
0.22	0.00451	2.40921
0.221	0.00437	2.40921
0.222	0.00407	2.40921
0.223	0.00425	2.40921
0.224	0.00453	2.40921
0.225	0.00465	2.40921
0.226	0.00445	2.40919
0.227	0.00453	2.40906
0.228	0.00433	2.40906
0.229	0.00454	2.40906
0.23	0.00448	2.40906
0.231	0.00438	2.40906
0.232	0.00423	2.40906
0.233	0.00435	2.40906
0.234	0.00452	2.40906
0.235	0.00427	2.40906
0.236	0.00433	2.40906
0.237	0.00366	2.40869
0.238	0.00427	2.4086
0.239	0.0045	2.4086
0.24	0.0044	2.4086
0.241	0.00436	2.4086
0.242	0.00414	2.4086
0.243	0.00454	2.4086
0.244	0.0043	2.4086
0.245	0.00442	2.4086
0.246	0.00437	2.4086
0.247	0.00443	2.40834
0.248	0.00448	2.40829
0.249	0.00445	2.40829
0.25	0.00464	2.40829
0.251	0.00466	2.40829
0.252	0.00453	2.40829
0.253	0.00447	2.40829
0.254	0.00522	2.40829
0.255	0.00424	2.40829
0.256	0.00412	2.40829
0.257	0.00465	2.40894
0.258	0.00448	2.40906
0.259	0.00438	2.40906
0.26	0.00439	2.40906
0.261	0.00445	2.40906
0.262	0.00452	2.40906
0.263	0.00417	2.40906
0.264	0.00444	2.40906
0.265	0.00433	2.40906
0.266	0.00438	2.40906
0.267	0.00433	2.40906
0.268	0.00434	2.40906
0.269	0.00457	2.40906
0.27	0.00494	2.40906
0.271	0.00413	2.40906
0.272	0.00449	2.40906
0.273	0.00437	2.40906
0.274	0.00433	2.40906
0.275	0.00419	2.40906
0.276	0.00445	2.40892
0.277	0.00443	2.40814
0.278	0.00463	2.40814
0.279	0.00407	2.40814
0.28	0.00462	2.40814
0.281	0.00454	2.40814
0.282	0.00453	2.40814
0.283	0.00474	2.40814
0.284	0.00416	2.40814
0.285	0.0042	2.40814
0.286	0.00401	2.40819
0.287	0.00372	2.4086
0.288	0.00449	2.4086
0.289	0.00434	2.4086
0.29	0.00452	2.4086
0.291	0.00439	2.4086
0.292	0.0046	2.4086
0.293	0.00455	2.4086
0.294	0.00457	2.4086
0.295	0.00418	2.4086
0.296	0.00501	2.40865
0.297	0.00439	2.40906
0.298	0.00431	2.40906
0.299	0.00442	2.40906
0.3	0.00461	2.40906
0.301	0.00423	2.40906
0.302	0.00439	2.40906
0.303	0.00466	2.40906
0.304	0.00506	2.40906
0.305	0.00386	2.40906
0.306	0.00441	2.40906
0.307	0.00445	2.40906
0.308	0.00423	2.40906
0.309	0.00414	2.40906
0.31	0.00459	2.40906
0.311	0.00413	2.40906
0.312	0.00422	2.40906
0.313	0.00472	2.40906
0.314	0.00453	2.40906
0.315	0.00447	2.40906
0.316	0.00441	2.40881
0.317	0.00451	2.40784
0.318	0.00424	2.40784
0.319	0.00437	2.40784
0.32	0.00553	2.40784
0.321	0.00401	2.40784
0.322	0.00453	2.40784
0.323	0.00446	2.40784
0.324	0.00443	2.40784
0.325	0.00454	2.40784
0.326	0.0047	2.40791
0.327	0.00452	2.40829
0.328	0.00458	2.40829
0.329	0.00452	2.40829
0.33	0.00414	2.40829
0.331	0.0044	2.40829
0.332	0.00448	2.40829
0.333	0.00431	2.40829
0.334	0.00452	2.40829
0.335	0.00419	2.40829
0.336	0.00501	2.40829
0.337	0.0041	2.40842
0.338	0.00393	2.40845
0.339	0.00438	2.40845
0.34	0.0044	2.40845
0.341	0.00455	2.40845
0.342	0.00402	2.40845
0.343	0.0045	2.40845
0.344	0.00436	2.40845
0.345	0.00411	2.40845
0.346	0.00427	2.40845
0.347	0.00433	2.40921
0.348	0.00449	2.40921
0.349	0.0044	2.40921
0.35	0.00428	2.40921
0.351	0.00434	2.40921
0.352	0.00455	2.40921
0.353	0.00482	2.40921
0.354	0.00472	2.40921
0.355	0.0044	2.40921
0.356	0.00451	2.40915
0.357	0.00451	2.40799
0.358	0.00486	2.40799
0.359	0.00456	2.40799
0.36	0.00463	2.40799
0.361	0.00447	2.40799
0.362	0.00485	2.40799
0.363	0.00436	2.40799
0.364	0.00431	2.40799
0.365	0.00431	2.40799
0.366	0.0044	2.40817
0.367	0.00439	2.4086
0.368	0.00439	2.4086
0.369	0.00461	2.4086
0.37	0.00481	2.4086
0.371	0.0046	2.4086
0.372	0.00453	2.4086
0.373	0.00438	2.4086
0.374	0.00425	2.4086
0.375	0.00419	2.4086
0.376	0.00441	2.40865
0.377	0.00432	2.40875
0.378	0.00408	2.40875
0.379	0.00434	2.40875
0.38	0.00489	2.40875
0.381	0.00433	2.40875
0.382	0.00468	2.40875
0.383	0.00446	2.40875
0.384	0.00466	2.40875
0.385	0.00458	2.40875
0.386	0.00408	2.40883
0.387	0.00431	2.40952
0.388	0.00471	2.40952
0.389	0.00455	2.40952
0.39	0.0045	2.40952
0.391	0.00463	2.40952
0.392	0.00478	2.40952
0.393	0.00461	2.40952
0.394	0.00463	2.40952
0.395	0.00433	2.40952
0.396	0.00506	2.40933
0.397	0.00462	2.40891
0.398	0.0042	2.40891
0.399	0.00451	2.40891
0.4	0.00437	2.40891
0.401	0.00478	2.40891
0.402	0.00462	2.40891
0.403	0.00404	2.40891
0.404	0.00474	2.40891
0.405	0.0041	2.40891
0.406	0.00453	2.40884
0.407	0.00412	2.40845
0.408	0.00447	2.40845
0.409	0.00435	2.40845
0.41	0.00435	2.40845
0.411	0.00432	2.40845
0.412	0.00435	2.40845
0.413	0.00408	2.40845
0.414	0.00433	2.40845
0.415	0.00438	2.40845
0.416	0.00453	2.40839
0.417	0.00428	2.40829
0.418	0.00418	2.40829
0.419	0.00437	2.40829
0.42	0.00484	2.40829
0.421	0.00433	2.40829
0.422	0.00421	2.40829
0.423	0.00421	2.40829
0.424	0.00461	2.40829
0.425	0.00447	2.40829
0.426	0.00464	2.40837
0.427	0.0045	2.40906
0.428	0.00419	2.40906
0.429	0.00465	2.40906
0.43	0.00384	2.40906
0.431	0.00444	2.40906
0.432	0.00442	2.40906
0.433	0.0044	2.40906
0.434	0.0045	2.40906
0.435	0.00442	2.40906
0.436	0.0043	2.40897
0.437	0.00458	2.40845
0.438	0.00444	2.40845
0.439	0.00469	2.40845
0.44	0.00453	2.40845
0.441	0.0043	2.40845
0.442	0.00443	2.40845
0.443	0.00449	2.40845
0.444	0.00432	2.40845
0.445	0.00437	2.40845
0.446	0.0049	2.40845
0.447	0.00435	2.40845
0.448	0.00448	2.40845
0.449	0.00458	2.40845
0.45	0.00441	2.40845
0.451	0.00454	2.40845
0.452	0.00467	2.40845
0.453	0.00457	2.40845
0.454	0.005	2.40845
0.455	0.00432	2.40845
0.456	0.00435	2.40855
0.457	0.00414	2.40952
0.458	0.00472	2.40952
0.459	0.00444	2.40952
0.46	0.00454	2.40952
0.461	0.00468	2.40952
0.462	0.00476	2.40952
0.463	0.00392	2.40952
0.464	0.00433	2.40952
0.465	0.00425	2.40952
0.466	0.00445	2.40919
0.467	0.00461	2.40845
0.468	0.00448	2.40845
0.469	0.00446	2.40845
0.47	0.00389	2.40845
0.471	0.00471	2.40845
0.472	0.00469	2.40845
0.473	0.00433	2.40845
0.474	0.00466	2.40845
0.475	0.00427	2.40845
0.476	0.00432	2.40849
0.477	0.00453	2.4086
0.478	0.0044	2.4086
0.479	0.00442	2.4086
0.48	0.00409	2.4086
0.481	0.00449	2.4086
0.482	0.00447	2.4086
0.483	0.0044	2.4086
0.484	0.00441	2.4086
0.485	0.00454	2.4086
0.486	0.00442	2.40869
0.487	0.00453	2.40906
0.488	0.00404	2.40906
0.489	0.00445	2.40906
0.49	0.00438	2.40906
0.491	0.00471	2.40906
0.492	0.00461	2.40906
0.493	0.00453	2.40906
0.494	0.00457	2.40906
0.495	0.00454	2.40906
0.496	0.00493	2.40883
0.497	0.00419	2.4086
0.498	0.00433	2.4086
0.499	0.00438	2.4086
0.5	0.0047	2.4086
0.501	0.0045	2.4086
0.502	0.00459	2.4086
0.503	0.0046	2.4086
0.504	0.00403	2.4086
0.505	0.00443	2.4086
0.506	0.00451	2.40853
0.507	0.00446	2.40845
0.508	0.00434	2.40845
0.509	0.00422	2.40845
0.51	0.00437	2.40845
0.511	0.00417	2.40845
0.512	0.00459	2.40845
0.513	0.00443	2.40845
0.514	0.00445	2.40845
0.515	0.00454	2.40845
0.516	0.00449	2.40858
0.517	0.00444	2.40875
0.518	0.00431	2.40875
0.519	0.0045	2.40875
0.52	0.00459	2.40875
0.521	0.00453	2.40875
0.522	0.00454	2.40875
0.523	0.00443	2.40875
0.524	0.00448	2.40875
0.525	0.00463	2.40875
0.526	0.00457	2.40871
0.527	0.00452	2.4086
0.528	0.00405	2.4086
0.529	0.00444	2.4086
0.53	0.00453	2.4086
0.531	0.0044	2.4086
0.532	0.00449	2.4086
0.533	0.00457	2.4086
0.534	0.00436	2.4086
0.535	0.00463	2.4086
0.536	0.00443	2.40858
0.537	0.0051	2.40845
0.538	0.00459	2.40845
0.539	0.00447	2.40845
0.54	0.00453	2.40845
0.541	0.00443	2.40845
0.542	0.00439	2.40845
0.543	0.00423	2.40845
0.544	0.00441	2.40845
0.545	0.00404	2.40845
0.546	0.00429	2.40845
0.547	0.00441	2.40845
0.548	0.00443	2.40845
0.549	0.00451	2.40845
0.55	0.0046	2.40845
0.551	0.0044	2.40845
0.552	0.00443	2.40845
0.553	0.00375	2.40845
0.554	0.00427	2.40845
0.555	0.00519	2.40845
0.556	0.00452	2.40837
0.557	0.00418	2.40814
0.558	0.00479	2.40814
0.559	0.00463	2.40814
0.56	0.0046	2.40814
0.561	0.00415	2.40814
0.562	0.0045	2.40814
0.563	0.00438	2.40814
0.564	0.0044	2.40814
0.565	0.00434	2.40814
0.566	0.00452	2.40842
0.567	0.00435	2.40875
0.568	0.00462	2.40875
0.569	0.00463	2.40875
0.57	0.00423	2.40875
0.571	0.00468	2.40875
0.572	0.00433	2.40875
0.573	0.00431	2.40875
0.574	0.00429	2.40875
0.575	0.0044	2.40875
0.576	0.00448	2.40891
0.577	0.00445	2.40921
0.578	0.00509	2.40921
0.579	0.00443	2.40921
0.58	0.00388	2.40921
0.581	0.00459	2.40921
0.582	0.00443	2.40921
0.583	0.00456	2.40921
0.584	0.00435	2.40921
0.585	0.0045	2.40921
0.586	0.00489	2.40914
0.587	0.00405	2.40906
0.588	0.00432	2.40906
0.589	0.00442	2.40906
0.59	0.00439	2.40906
0.591	0.00475	2.40906
0.592	0.00448	2.40906
0.593	0.00475	2.40906
0.594	0.00432	2.40906
0.595	0.00436	2.40906
0.596	0.00416	2.40874
0.597	0.00455	2.40814
0.598	0.00415	2.40814
0.599	0.00434	2.40814
0.6	0.00425	2.40814
0.601	0.00456	2.40814
0.602	0.00444	2.40814
0.603	0.00447	2.40814
0.604	0.00493	2.40814
0.605	0.0044	2.40814
0.606	0.00444	2.40826
0.607	0.00432	2.4086
0.608	0.00429	2.4086
0.609	0.00438	2.4086
0.61	0.0045	2.4086
0.611	0.00417	2.4086
0.612	0.00405	2.4086
0.613	0.00419	2.4086
0.614	0.00444	2.4086
0.615	0.00436	2.4086
0.616	0.00445	2.4086
0.617	0.00429	2.4086
0.618	0.00455	2.4086
0.619	0.00443	2.4086
0.62	0.00497	2.4086
0.621	0.00444	2.4086
0.622	0.00462	2.4086
0.623	0.00449	2.4086
0.624	0.0046	2.4086
0.625	0.00452	2.4086
0.626	0.00451	2.40878
0.627	0.00448	2.40906
0.628	0.00423	2.40906
0.629	0.00448	2.40906
0.63	0.00453	2.40906
0.631	0.00441	2.40906
0.632	0.00437	2.40906
0.633	0.00462	2.40906
0.634	0.00439	2.40906
0.635	0.00433	2.40906
0.636	0.0042	2.40903
0.637	0.00463	2.40875
0.638	0.00375	2.40875
0.639	0.00454	2.40875
0.64	0.00434	2.40875
0.641	0.0042	2.40875
0.642	0.00424	2.40875
0.643	0.00444	2.40875
0.644	0.0044	2.40875
0.645	0.00431	2.40875
0.646	0.00433	2.40881
0.647	0.00463	2.40891
0.648	0.00428	2.40891
0.649	0.00458	2.40891
0.65	0.00451	2.40891
0.651	0.00444	2.40891
0.652	0.00441	2.40891
0.653	0.00365	2.40891
0.654	0.00398	2.40891
0.655	0.00495	2.40891
0.656	0.00443	2.40848
0.657	0.00427	2.40784
0.658	0.00451	2.40784
0.659	0.00447	2.40784
0.66	0.00453	2.40784
0.661	0.00421	2.40784
0.662	0.00419	2.40784
0.663	0.00476	2.40784
0.664	0.00438	2.40784
0.665	0.00433	2.40784
0.666	0.0043	2.40843
0.667	0.00433	2.40875
0.668	0.00441	2.40875
0.669	0.00423	2.40875
0.67	0.00453	2.40875
0.671	0.00367	2.40875
0.672	0.00407	2.40875
0.673	0.00436	2.40875
0.674	0.00416	2.40875
0.675	0.00415	2.40875
0.676	0.00434	2.40905
0.677	0.0043	2.40921
0.678	0.00455	2.40921
0.679	0.00443	2.40921
0.68	0.00411	2.40921
0.681	0.00445	2.40921
0.682	0.0046	2.40921
0.683	0.00438	2.40921
0.684	0.00421	2.40921
0.685	0.00432	2.40921
0.686	0.00433	2.409
0.687	0.00462	2.40875
0.688	0.00469	2.40875
0.689	0.00435	2.40875
0.69	0.00429	2.40875
0.691	0.00457	2.40875
0.692	0.00457	2.40875
0.693	0.00464	2.40875
0.694	0.00441	2.40875
0.695	0.00399	2.40875
0.696	0.00444	2.40845
0.697	0.00442	2.40829
0.698	0.00446	2.40829
0.699	0.00443	2.40829
0.7	0.00438	2.40829
0.701	0.00432	2.40829
0.702	0.0046	2.40829
0.703	0.00491	2.40829
0.704	0.00453	2.40829
0.705	0.00436	2.40829
0.706	0.00441	2.40864
0.707	0.00431	2.40906
0.708	0.00453	2.40906
0.709	0.00441	2.40906
0.71	0.00445	2.40906
0.711	0.0045	2.40906
0.712	0.00469	2.40906
0.713	0.00426	2.40906
0.714	0.00451	2.40906
0.715	0.0045	2.40906
0.716	0.00466	2.40887
0.717	0.00458	2.40875
0.718	0.0042	2.40875
0.719	0.0041	2.40875
0.72	0.00404	2.40875
0.721	0.00514	2.40875
0.722	0.00393	2.40875
0.723	0.00434	2.40875
0.724	0.00452	2.40875
0.725	0.00439	2.40875
0.726	0.0044	2.40881
0.727	0.00457	2.40891
0.728	0.0046	2.40891
0.729	0.00504	2.40891
0.73	0.00388	2.40891
0.731	0.00436	2.40891
0.732	0.00437	2.40891
0.733	0.00456	2.40891
0.734	0.0044	2.40891
0.735	0.00451	2.40891
0.736	0.00477	2.40894
0.737	0.0046	2.40906
0.738	0.00397	2.40906
0.739	0.00447	2.40906
0.74	0.00453	2.40906
0.741	0.00425	2.40906
0.742	0.00446	2.40906
0.743	0.00466	2.40906
0.744	0.00447	2.40906
0.745	0.00405	2.40906
0.746	0.00488	2.40899
0.747	0.0042	2.40891
0.748	0.00439	2.40891
0.749	0.00466	2.40891
0.75	0.00436	2.40891
0.751	0.00445	2.40891
0.752	0.00448	2.40891
0.753	0.00383	2.40891
0.754	0.00468	2.40891
0.755	0.00433	2.40891
0.756	0.00451	2.40881
0.757	0.00442	2.40875
0.758	0.00442	2.40875
0.759	0.0044	2.40875
0.76	0.00451	2.40875
0.761	0.0044	2.40875
0.762	0.00409	2.40875
0.763	0.00433	2.40875
0.764	0.00433	2.40875
0.765	0.00415	2.40875
0.766	0.00432	2.40875
0.767	0.00429	2.40875
0.768	0.00452	2.40875
0.769	0.00453	2.40875
0.77	0.0038	2.40875
0.771	0.00465	2.40875
0.772	0.00422	2.40875
0.773	0.00425	2.40875
0.774	0.00412	2.40875
0.775	0.00451	2.40875
0.776	0.00437	2.40892
0.777	0.00449	2.40906
0.778	0.00484	2.40906
0.779	0.00452	2.40906
0.78	0.00448	2.40906
0.781	0.00451	2.40906
0.782	0.00457	2.40906
0.783	0.00447	2.40906
0.784	0.00494	2.40906
0.785	0.00431	2.40906
0.786	0.00397	2.40872
0.787	0.00362	2.40845
0.788	0.00466	2.40845
0.789	0.00441	2.40845
0.79	0.00452	2.40845
0.791	0.00441	2.40845
0.792	0.00441	2.40845
0.793	0.00433	2.40845
0.794	0.00454	2.40845
0.795	0.00489	2.40845
0.796	0.00405	2.40912
0.797	0.00386	2.40967
0.798	0.00443	2.40967
0.799	0.00431	2.40967
0.8	0.00434	2.40967
0.801	0.00443	2.40967
0.802	0.00452	2.40967
0.803	0.00441	2.40967
0.804	0.00466	2.40967
0.805	0.00465	2.40967
0.806	0.00446	2.40881
0.807	0.00441	2.40845
0.808	0.00442	2.40845
0.809	0.00447	2.40845
0.81	0.00439	2.40845
0.811	0.00422	2.40845
0.812	0.00443	2.40845
0.813	0.004	2.40845
0.814	0.00443	2.40845
0.815	0.00455	2.40845
0.816	0.00443	2.40914
0.817	0.00459	2.40952
0.818	0.00459	2.40952
0.819	0.00435	2.40952
0.82	0.00423	2.40952
0.821	0.0042	2.40952
0.822	0.00477	2.40952
0.823	0.00449	2.40952
0.824	0.00433	2.40952
0.825	0.00452	2.40952
0.826	0.00426	2.4093
0.827	0.0045	2.40891
0.828	0.0038	2.40891
0.829	0.00411	2.40891
0.83	0.00433	2.40891
0.831	0.00453	2.40891
0.832	0.00425	2.40891
0.833	0.00447	2.40891
0.834	0.00468	2.40891
0.835	0.00445	2.40891
0.836	0.00425	2.40932
0.837	0.00476	2.40982
0.838	0.00443	2.40982
0.839	0.00452	2.40982
0.84	0.00445	2.40982
0.841	0.00424	2.40982
0.842	0.00454	2.40982
0.843	0.00462	2.40982
0.844	0.0045	2.40982
0.845	0.00474	2.40982
0.846	0.00436	2.40952
0.847	0.00444	2.4086
0.848	0.0046	2.4086
0.849	0.0045	2.4086
0.85	0.00455	2.4086
0.851	0.00466	2.4086
0.852	0.00455	2.4086
0.853	0.00463	2.4086
0.854	0.00424	2.4086
0.855	0.00433	2.4086
0.856	0.00431	2.40877
0.857	0.00461	2.40891
0.858	0.0046	2.40891
0.859	0.00444	2.40891
0.86	0.00443	2.40891
0.861	0.0042	2.40891
0.862	0.0047	2.40891
0.863	0.00377	2.40891
0.864	0.00422	2.40891
0.865	0.00427	2.40891
0.866	0.00445	2.40912
0.867	0.00444	2.40921
0.868	0.00429	2.40921
0.869	0.00447	2.40921
0.87	0.0046	2.40921
0.871	0.0045	2.40921
0.872	0.00471	2.40921
0.873	0.00445	2.40921
0.874	0.00447	2.40921
0.875	0.0042	2.40921
0.876	0.00458	2.40909
0.877	0.00434	2.40906
0.878	0.00427	2.40906
0.879	0.00404	2.40906
0.88	0.00474	2.40906
0.881	0.00423	2.40906
0.882	0.00461	2.40906
0.883	0.00459	2.40906
0.884	0.00453	2.40906
0.885	0.00446	2.40906
0.886	0.00433	2.40897
0.887	0.00442	2.40891
0.888	0.00478	2.40891
0.889	0.00441	2.40891
0.89	0.00449	2.40891
0.891	0.00443	2.40891
0.892	0.00447	2.40891
0.893	0.00471	2.40891
0.894	0.00456	2.40891
0.895	0.0047	2.40891
0.896	0.00458	2.40881
0.897	0.00427	2.40875
0.898	0.00439	2.40875
0.899	0.00435	2.40875
0.9	0.00422	2.40875
0.901	0.00443	2.40875
0.902	0.00452	2.40875
0.903	0.00472	2.40875
0.904	0.0043	2.40875
0.905	0.00415	2.40875
0.906	0.00448	2.40886
0.907	0.00432	2.40891
0.908	0.00432	2.40891
0.909	0.00445	2.40891
0.91	0.00425	2.40891
0.911	0.00456	2.40891
0.912	0.00442	2.40891
0.913	0.00389	2.40891
0.914	0.00437	2.40891
0.915	0.00443	2.40891
0.916	0.00434	2.40871
0.917	0.00452	2.4086
0.918	0.00463	2.4086
0.919	0.00426	2.4086
0.92	0.0039	2.4086
0.921	0.00433	2.4086
0.922	0.00448	2.4086
0.923	0.0045	2.4086
0.924	0.00429	2.4086
0.925	0.00461	2.4086
0.926	0.0046	2.40881
0.927	0.00452	2.40906
0.928	0.00417	2.40906
0.929	0.00458	2.40906
0.93	0.00456	2.40906
0.931	0.00443	2.40906
0.932	0.00429	2.40906
0.933	0.00443	2.40906
0.934	0.00465	2.40906
0.935	0.0047	2.40906
0.936	0.00438	2.40901
0.937	0.00463	2.40891
0.938	0.00434	2.40891
0.939	0.00443	2.40891
0.94	0.00451	2.40891
0.941	0.00487	2.40891
0.942	0.00426	2.40891
0.943	0.00431	2.40891
0.944	0.00452	2.40891
0.945	0.00478	2.40891
0.946	0.00467	2.40874
0.947	0.00436	2.40845
0.948	0.00444	2.40845
0.949	0.00448	2.40845
0.95	0.00468	2.40845
0.951	0.0043	2.40845
0.952	0.00449	2.40845
0.953	0.00427	2.40845
0.954	0.00453	2.40845
0.955	0.00391	2.40845
0.956	0.00423	2.40845
0.957	0.00439	2.40845
0.958	0.00453	2.40845
0.959	0.00433	2.40845
0.96	0.00438	2.40845
0.961	0.00466	2.40845
0.962	0.00382	2.40845
0.963	0.00448	2.40845
0.964	0.0043	2.40845
0.965	0.00448	2.40845
0.966	0.00424	2.40858
0.967	0.00423	2.4086
0.968	0.00444	2.4086
0.969	0.00454	2.4086
0.97	0.00461	2.4086
0.971	0.00433	2.4086
0.972	0.00395	2.4086
0.973	0.00466	2.4086
0.974	0.00434	2.4086
0.975	0.00462	2.4086
0.976	0.00456	2.4086
0.977	0.00451	2.4086
0.978	0.00443	2.4086
0.979	0.00477	2.4086
0.98	0.00441	2.4086
0.981	0.00444	2.4086
0.982	0.00474	2.4086
0.983	0.00443	2.4086
0.984	0.00443	2.4086
0.985	0.0045	2.4086
0.986	0.00461	2.4082
0.987	0.00467	2.40799
0.988	0.00437	2.40799
0.989	0.00413	2.40799
0.99	0.0043	2.40799
0.991	0.00466	2.40799
0.992	0.00442	2.40799
0.993	0.00449	2.40799
0.994	0.00454	2.40799
0.995	0.0041	2.40799
0.996	0.00443	2.40895
0.997	0.00439	2.40906
0.998	0.00433	2.40906
0.999	0.00443	2.40906
1	0.00457	2.40906
1.001	0.00416	2.40906
1.002	0.00434	2.40906
1.003	0.0049	2.40906
1.004	0.00397	2.40906
1.005	0.00445	2.40906
1.006	0.00453	2.4094
1.007	0.00448	2.40952
1.008	0.00444	2.40952
1.009	0.0046	2.40952
1.01	0.00439	2.40952
1.011	0.00471	2.40952
1.012	0.0043	2.40952
1.013	0.00511	2.40952
1.014	0.00447	2.40952
1.015	0.00451	2.40952
1.016	0.00456	2.40941
1.017	0.00445	2.40936
1.018	0.00437	2.40936
1.019	0.00433	2.40936
1.02	0.00398	2.40936
1.021	0.00513	2.40936
1.022	0.00404	2.40936
1.023	0.00424	2.40936
1.024	0.00441	2.40936
1.025	0.00447	2.40936
1.026	0.0046	2.40958
1.027	0.00451	2.40997
1.028	0.00436	2.40997
1.029	0.00426	2.40997
1.03	0.00397	2.40997
1.031	0.00431	2.40997
1.032	0.00443	2.40997
1.033	0.00438	2.40997
1.034	0.00434	2.40997
1.035	0.00455	2.40997
1.036	0.00438	2.41002
1.037	0.00464	2.41013
1.038	0.00443	2.41013
1.039	0.00466	2.41013
1.04	0.00474	2.41013
1.041	0.00459	2.41013
1.042	0.00449	2.41013
1.043	0.00432	2.41013
1.044	0.00438	2.41013
1.045	0.00449	2.41013
1.046	0.00486	2.4104
1.047	0.00495	2.41074
1.048	0.00446	2.41074
1.049	0.00451	2.41074
1.05	0.00473	2.41074
1.051	0.00451	2.41074
1.052	0.00434	2.41074
1.053	0.00466	2.41074
1.054	0.00354	2.41074
1.055	0.00428	2.41074
1.056	0.0043	2.41046
1.057	0.00453	2.41043
1.058	0.00452	2.41043
1.059	0.00453	2.41043
1.06	0.00448	2.41043
1.061	0.00503	2.41043
1.062	0.00498	2.41043
1.063	0.00478	2.41043
1.064	0.00417	2.41043
1.065	0.00451	2.41043
1.066	0.00418	2.41055
1.067	0.00458	2.41058
1.068	0.00449	2.41058
1.069	0.00462	2.41058
1.07	0.00447	2.41058
1.071	0.00523	2.41058
1.072	0.00481	2.41058
1.073	0.00455	2.41058
1.074	0.00449	2.41058
1.075	0.00454	2.41058
1.076	0.00451	2.41071
1.077	0.00465	2.41074
1.078	0.00458	2.41074
1.079	0.00453	2.41074
1.08	0.00441	2.41074
1.081	0.00463	2.41074
1.082	0.0047	2.41074
1.083	0.00453	2.41074
1.084	0.00481	2.41074
1.085	0.00477	2.41074
1.086	0.00469	2.41117
1.087	0.00462	2.41119
1.088	0.00471	2.41119
1.089	0.00434	2.41119
1.09	0.00449	2.41119
1.091	0.00466	2.41119
1.092	0.00443	2.41119
1.093	0.00465	2.41119
1.094	0.00478	2.41119
1.095	0.00445	2.41119
1.096	0.00531	2.41147
1.097	0.00482	2.4115
1.098	0.00451	2.4115
1.099	0.00442	2.4115
1.1	0.00449	2.4115
1.101	0.00468	2.4115
1.102	0.0044	2.4115
1.103	0.00381	2.4115
1.104	0.00484	2.4115
1.105	0.00478	2.4115
1.106	0.00463	2.41092
1.107	0.00471	2.41089
1.108	0.00453	2.41089
1.109	0.00464	2.41089
1.11	0.0046	2.41089
1.111	0.00442	2.41089
1.112	0.00462	2.41089
1.113	0.00489	2.41089
1.114	0.00442	2.41089
1.115	0.00474	2.41089
1.116	0.00469	2.41147
1.117	0.00466	2.4115
1.118	0.00468	2.4115
1.119	0.00462	2.4115
1.12	0.00418	2.4115
1.121	0.00408	2.4115
1.122	0.00532	2.4115
1.123	0.00455	2.4115
1.124	0.00465	2.4115
1.125	0.00458	2.4115
1.126	0.0046	2.4115
1.127	0.00471	2.4115
1.128	0.00481	2.4115
1.129	0.00456	2.4115
1.13	0.00479	2.4115
1.131	0.00446	2.4115
1.132	0.00473	2.4115
1.133	0.00455	2.4115
1.134	0.00443	2.4115
1.135	0.00469	2.4115
1.136	0.00458	2.41175
1.137	0.00443	2.41196
1.138	0.00453	2.41196
1.139	0.00463	2.41196
1.14	0.0049	2.41196
1.141	0.00456	2.41196
1.142	0.00468	2.41196
1.143	0.00469	2.41196
1.144	0.00459	2.41196
1.145	0.00449	2.41196
1.146	0.00469	2.4123
1.147	0.00472	2.41272
1.148	0.00467	2.41272
1.149	0.00484	2.41272
1.15	0.00472	2.41272
1.151	0.00474	2.41272
1.152	0.00467	2.41272
1.153	0.00455	2.41272
1.154	0.00461	2.41272
1.155	0.00505	2.41272
1.156	0.00423	2.41283
1.157	0.00477	2.41287
1.158	0.00463	2.41287
1.159	0.00477	2.41287
1.16	0.00479	2.41287
1.161	0.00484	2.41287
1.162	0.00501	2.41287
1.163	0.00484	2.41287
1.164	0.00449	2.41287
1.165	0.00463	2.41287
1.166	0.0046	2.41287
1.167	0.00461	2.41287
1.168	0.00446	2.41287
1.169	0.00452	2.41287
1.17	0.00427	2.41287
1.171	0.00467	2.41287
1.172	0.00474	2.41287
1.173	0.00485	2.41287
1.174	0.00453	2.41287
1.175	0.00448	2.41287
1.176	0.00481	2.41302
1.177	0.00454	2.41302
1.178	0.0049	2.41302
1.179	0.00458	2.41302
1.18	0.00484	2.41302
1.181	0.00463	2.41302
1.182	0.00472	2.41302
1.183	0.00484	2.41302
1.184	0.00478	2.41302
1.185	0.00481	2.41302
1.186	0.00458	2.4136
1.187	0.00443	2.41364
1.188	0.00487	2.41364
1.189	0.00428	2.41364
1.19	0.00476	2.41364
1.191	0.00471	2.41364
1.192	0.00469	2.41364
1.193	0.00472	2.41364
1.194	0.00481	2.41364
1.195	0.00523	2.41367
1.196	0.00433	2.41394
1.197	0.00497	2.41394
1.198	0.00487	2.41394
1.199	0.00463	2.41394
1.2	0.00463	2.41394
1.201	0.00455	2.41394
1.202	0.00471	2.41394
1.203	0.0047	2.41394
1.204	0.00457	2.41394
1.205	0.0044	2.41393
1.206	0.00494	2.41379
1.207	0.00486	2.41379
1.208	0.00474	2.41379
1.209	0.0047	2.41379
1.21	0.00471	2.41379
1.211	0.00433	2.41379
1.212	0.00564	2.41379
1.213	0.00411	2.41379
1.214	0.00457	2.41379
1.215	0.00474	2.41379
1.216	0.00502	2.41516
1.217	0.00474	2.41516
1.218	0.00506	2.41516
1.219	0.00502	2.41516
1.22	0.00489	2.41516
1.221	0.00467	2.41516
1.222	0.00462	2.41516
1.223	0.00483	2.41516
1.224	0.00463	2.41516
1.225	0.00482	2.41516
1.226	0.00493	2.41516
1.227	0.0047	2.41516
1.228	0.00513	2.41516
1.229	0.00494	2.41516
1.23	0.00488	2.41516
1.231	0.00464	2.41516
1.232	0.00482	2.41516
1.233	0.00484	2.41516
1.234	0.00469	2.41516
1.235	0.00478	2.41516
1.236	0.0045	2.41528
1.237	0.00475	2.41531
1.238	0.00523	2.41531
1.239	0.0048	2.41531
1.24	0.00489	2.41531
1.241	0.0046	2.41531
1.242	0.00473	2.41531
1.243	0.00448	2.41531
1.244	0.0045	2.41531
1.245	0.00471	2.41531
1.246	0.00492	2.41573
1.247	0.00446	2.41577
1.248	0.00477	2.41577
1.249	0.00484	2.41577
1.25	0.005	2.41577
1.251	0.00484	2.41577
1.252	0.00493	2.41577
1.253	0.00501	2.41577
1.254	0.00441	2.41577
1.255	0.00434	2.41573
1.256	0.00482	2.41531
1.257	0.00474	2.41531
1.258	0.00487	2.41531
1.259	0.00474	2.41531
1.26	0.00483	2.41531
1.261	0.00495	2.41531
1.262	0.00527	2.41531
1.263	0.00508	2.41531
1.264	0.00475	2.41531
1.265	0.00501	2.41539
1.266	0.00464	2.41684
1.267	0.00484	2.41684
1.268	0.00494	2.41684
1.269	0.00486	2.41684
1.27	0.00483	2.41684
1.271	0.00488	2.41684
1.272	0.00474	2.41684
1.273	0.00484	2.41684
1.274	0.00482	2.41684
1.275	0.00493	2.41669
1.276	0.00463	2.41608
1.277	0.00474	2.41608
1.278	0.00462	2.41608
1.279	0.00483	2.41608
1.28	0.00503	2.41608
1.281	0.00482	2.41608
1.282	0.0048	2.41608
1.283	0.00474	2.41608
1.284	0.00512	2.41608
1.285	0.00486	2.4161
1.286	0.00493	2.41653
1.287	0.00437	2.41653
1.288	0.00367	2.41653
1.289	0.00474	2.41653
1.29	0.00488	2.41653
1.291	0.00504	2.41653
1.292	0.00494	2.41653
1.293	0.00503	2.41653
1.294	0.00495	2.41653
1.295	0.00436	2.41653
1.296	0.00497	2.41638
1.297	0.00463	2.41638
1.298	0.00487	2.41638
1.299	0.00477	2.41638
1.3	0.00494	2.41638
1.301	0.00502	2.41638
1.302	0.00462	2.41638
1.303	0.00413	2.41638
1.304	0.00465	2.41638
1.305	0.00489	2.41649
1.306	0.00475	2.41745
1.307	0.00487	2.41745
1.308	0.00505	2.41745
1.309	0.00478	2.41745
1.31	0.00484	2.41745
1.311	0.00508	2.41745
1.312	0.00492	2.41745
1.313	0.00504	2.41745
1.314	0.00489	2.41745
1.315	0.00475	2.41741
1.316	0.00485	2.4173
1.317	0.00501	2.4173
1.318	0.00491	2.4173
1.319	0.00498	2.4173
1.32	0.00556	2.4173
1.321	0.00465	2.4173
1.322	0.00432	2.4173
1.323	0.00483	2.4173
1.324	0.00497	2.4173
1.325	0.00491	2.4173
1.326	0.00476	2.41782
1.327	0.00508	2.41791
1.328	0.00477	2.41791
1.329	0.00568	2.41791
1.33	0.00523	2.41791
1.331	0.00491	2.41791
1.332	0.00492	2.41791
1.333	0.00491	2.41791
1.334	0.00489	2.41791
1.335	0.00459	2.41791
1.336	0.0048	2.41837
1.337	0.00478	2.41852
1.338	0.00503	2.41852
1.339	0.00479	2.41852
1.34	0.00511	2.41852
1.341	0.00491	2.41852
1.342	0.00509	2.41852
1.343	0.00494	2.41852
1.344	0.00507	2.41852
1.345	0.00525	2.41861
1.346	0.00484	2.41913
1.347	0.00542	2.41913
1.348	0.00493	2.41913
1.349	0.00477	2.41913
1.35	0.00517	2.41913
1.351	0.00477	2.41913
1.352	0.005	2.41913
1.353	0.00531	2.41913
1.354	0.00453	2.41913
1.355	0.00484	2.41907
1.356	0.00499	2.41882
1.357	0.00476	2.41882
1.358	0.00518	2.41882
1.359	0.00496	2.41882
1.36	0.00514	2.41882
1.361	0.00507	2.41882
1.362	0.00564	2.41882
1.363	0.00504	2.41882
1.364	0.00526	2.41882
1.365	0.00483	2.41882
1.366	0.00488	2.41882
1.367	0.00493	2.41882
1.368	0.00491	2.41882
1.369	0.00505	2.41882
1.37	0.00474	2.41882
1.371	0.0052	2.41882
1.372	0.00522	2.41882
1.373	0.00489	2.41882
1.374	0.00498	2.41882
1.375	0.0048	2.41905
1.376	0.00484	2.41974
1.377	0.00474	2.41974
1.378	0.00468	2.41974
1.379	0.00477	2.41974
1.38	0.00537	2.41974
1.381	0.00484	2.41974
1.382	0.00483	2.41974
1.383	0.00514	2.41974
1.384	0.00482	2.41974
1.385	0.00525	2.41982
1.386	0.00505	2.42004
1.387	0.00499	2.42004
1.388	0.00456	2.42004
1.389	0.00506	2.42004
1.39	0.00486	2.42004
1.391	0.00497	2.42004
1.392	0.00514	2.42004
1.393	0.00523	2.42004
1.394	0.00512	2.42004
1.395	0.00501	2.42007
1.396	0.00466	2.4202
1.397	0.00498	2.4202
1.398	0.00513	2.4202
1.399	0.00503	2.4202
1.4	0.00504	2.4202
1.401	0.00486	2.4202
1.402	0.00495	2.4202
1.403	0.00521	2.4202
1.404	0.00482	2.4202
1.405	0.0053	2.4203
1.406	0.00508	2.4205
1.407	0.00525	2.4205
1.408	0.00487	2.4205
1.409	0.00503	2.4205
1.41	0.005	2.4205
1.411	0.00494	2.4205
1.412	0.00474	2.4205
1.413	0.00541	2.4205
1.414	0.00489	2.4205
1.415	0.00501	2.4205
1.416	0.00525	2.4205
1.417	0.00502	2.4205
1.418	0.00518	2.4205
1.419	0.00513	2.4205
1.42	0.00438	2.4205
1.421	0.00437	2.4205
1.422	0.00476	2.4205
1.423	0.00497	2.4205
1.424	0.00485	2.4205
1.425	0.00506	2.4205
1.426	0.00531	2.42126
1.427	0.0051	2.42126
1.428	0.00508	2.42126
1.429	0.00456	2.42126
1.43	0.00511	2.42126
1.431	0.00504	2.42126
1.432	0.00525	2.42126
1.433	0.00493	2.42126
1.434	0.00502	2.42126
1.435	0.00514	2.42123
1.436	0.00526	2.42111
1.437	0.00527	2.42111
1.438	0.00483	2.42111
1.439	0.00525	2.42111
1.44	0.00516	2.42111
1.441	0.00524	2.42111
1.442	0.00502	2.42111
1.443	0.00512	2.42111
1.444	0.00496	2.42111
1.445	0.00468	2.42113
1.446	0.00488	2.42126
1.447	0.00505	2.42126
1.448	0.00489	2.42126
1.449	0.00494	2.42126
1.45	0.00526	2.42126
1.451	0.00521	2.42126
1.452	0.00505	2.42126
1.453	0.00542	2.42126
1.454	0.00487	2.42126
1.455	0.00402	2.42148
1.456	0.00498	2.42188
1.457	0.0049	2.42188
1.458	0.00533	2.42188
1.459	0.00502	2.42188
1.46	0.00498	2.42188
1.461	0.0052	2.42188
1.462	0.00507	2.42188
1.463	0.00473	2.42188
1.464	0.00504	2.42188
1.465	0.00521	2.42195
1.466	0.00503	2.42218
1.467	0.00487	2.42218
1.468	0.00489	2.42218
1.469	0.005	2.42218
1.47	0.00562	2.42218
1.471	0.00488	2.42218
1.472	0.00494	2.42218
1.473	0.00514	2.42218
1.474	0.00509	2.42218
1.475	0.00523	2.4222
1.476	0.00492	2.42233
1.477	0.00519	2.42233
1.478	0.00477	2.42233
1.479	0.00511	2.42233
1.48	0.00504	2.42233
1.481	0.00495	2.42233
1.482	0.00494	2.42233
1.483	0.00491	2.42233
1.484	0.00513	2.42233
1.485	0.00494	2.42223
1.486	0.00482	2.42203
1.487	0.00493	2.42203
1.488	0.00486	2.42203
1.489	0.00566	2.42203
1.49	0.0049	2.42203
1.491	0.00515	2.42203
1.492	0.00494	2.42203
1.493	0.00506	2.42203
1.494	0.00512	2.42203
1.495	0.00531	2.42224
1.496	0.00597	2.42264
1.497	0.00473	2.42264
1.498	0.00526	2.42264
1.499	0.0051	2.42264
1.5	0.00514	2.42264
1.501	0.00511	2.42264
1.502	0.00489	2.42264
1.503	0.00498	2.42264
1.504	0.0051	2.42264
1.505	0.00423	2.42275
1.506	0.00506	2.4231
1.507	0.00508	2.4231
1.508	0.00543	2.4231
1.509	0.00529	2.4231
1.51	0.00514	2.4231
1.511	0.00505	2.4231
1.512	0.00531	2.4231
1.513	0.00484	2.4231
1.514	0.00527	2.4231
1.515	0.00504	2.4231
1.516	0.0052	2.4231
1.517	0.00523	2.4231
1.518	0.00548	2.4231
1.519	0.00514	2.4231
1.52	0.00504	2.4231
1.521	0.00511	2.4231
1.522	0.0043	2.4231
1.523	0.00498	2.4231
1.524	0.00506	2.4231
1.525	0.00514	2.42313
1.526	0.00495	2.42386
1.527	0.00509	2.42386
1.528	0.00532	2.42386
1.529	0.00572	2.42386
1.53	0.00545	2.42386
1.531	0.00531	2.42386
1.532	0.00504	2.42386
1.533	0.00534	2.42386
1.534	0.00504	2.42386
1.535	0.00526	2.42386
1.536	0.00533	2.42386
1.537	0.0052	2.42386
1.538	0.00484	2.42386
1.539	0.00519	2.42386
1.54	0.00529	2.42386
1.541	0.0054	2.42386
1.542	0.00545	2.42386
1.543	0.00513	2.42386
1.544	0.00509	2.42386
1.545	0.00497	2.42386
1.546	0.00545	2.42386
1.547	0.00569	2.42386
1.548	0.00484	2.42386
1.549	0.00529	2.42386
1.55	0.00531	2.42386
1.551	0.0052	2.42386
1.552	0.00504	2.42386
1.553	0.00535	2.42386
1.554	0.00532	2.42386
1.555	0.00504	2.42416
1.556	0.00514	2.42462
1.557	0.00493	2.42462
1.558	0.00511	2.42462
1.559	0.00507	2.42462
1.56	0.00507	2.42462
1.561	0.00514	2.42462
1.562	0.00526	2.42462
1.563	0.00515	2.42462
1.564	0.00575	2.42462
1.565	0.00532	2.42451
1.566	0.00534	2.42432
1.567	0.00521	2.42432
1.568	0.00535	2.42432
1.569	0.00513	2.42432
1.57	0.00596	2.42432
1.571	0.00497	2.42432
1.572	0.00472	2.42432
1.573	0.00521	2.42432
1.574	0.00523	2.42432
1.575	0.00535	2.42448
1.576	0.00531	2.42477
1.577	0.00524	2.42477
1.578	0.00537	2.42477
1.579	0.00547	2.42477
1.58	0.00523	2.42477
1.581	0.00544	2.42477
1.582	0.00514	2.42477
1.583	0.00543	2.42477
1.584	0.00494	2.42477
1.585	0.0052	2.42467
1.586	0.00536	2.42447
1.587	0.0054	2.42447
1.588	0.00511	2.42447
1.589	0.00496	2.42447
1.59	0.00519	2.42447
1.591	0.00516	2.42447
1.592	0.00521	2.42447
1.593	0.0051	2.42447
1.594	0.00531	2.42447
1.595	0.00541	2.42495
1.596	0.00494	2.42554
1.597	0.00514	2.42554
1.598	0.00545	2.42554
1.599	0.00529	2.42554
1.6	0.00522	2.42554
1.601	0.00532	2.42554
1.602	0.00478	2.42554
1.603	0.00508	2.42554
1.604	0.00525	2.42554
1.605	0.00489	2.42562
1.606	0.00496	2.42569
1.607	0.00541	2.42569
1.608	0.00544	2.42569
1.609	0.00561	2.42569
1.61	0.00523	2.42569
1.611	0.00538	2.42569
1.612	0.00503	2.42569
1.613	0.00531	2.42569
1.614	0.00515	2.42569
1.615	0.00535	2.42569
1.616	0.00526	2.42569
1.617	0.00525	2.42569
1.618	0.00553	2.42569
1.619	0.00537	2.42569
1.62	0.00589	2.42569
1.621	0.00525	2.42569
1.622	0.00544	2.42569
1.623	0.00514	2.42569
1.624	0.00537	2.42569
1.625	0.00502	2.4258
1.626	0.00532	2.42615
1.627	0.0051	2.42615
1.628	0.00531	2.42615
1.629	0.00521	2.42615
1.63	0.00558	2.42615
1.631	0.00542	2.42615
1.632	0.00527	2.42615
1.633	0.00529	2.42615
1.634	0.00532	2.42615
1.635	0.00502	2.42611
1.636	0.00526	2.42599
1.637	0.00545	2.42599
1.638	0.0049	2.42599
1.639	0.00501	2.42599
1.64	0.0052	2.42599
1.641	0.00555	2.42599
1.642	0.00535	2.42599
1.643	0.0052	2.42599
1.644	0.00524	2.42599
1.645	0.00516	2.42622
1.646	0.00516	2.42645
1.647	0.00524	2.42645
1.648	0.00511	2.42645
1.649	0.00543	2.42645
1.65	0.00528	2.42645
1.651	0.00533	2.42645
1.652	0.00564	2.42645
1.653	0.00522	2.42645
1.654	0.00437	2.42645
1.655	0.00492	2.42654
1.656	0.00511	2.42661
1.657	0.00529	2.42661
1.658	0.00512	2.42661
1.659	0.00529	2.42661
1.66	0.00531	2.42661
1.661	0.00529	2.42661
1.662	0.0053	2.42661
1.663	0.00487	2.42661
1.664	0.00551	2.42661
1.665	0.00536	2.42677
1.666	0.00541	2.42691
1.667	0.00531	2.42691
1.668	0.00523	2.42691
1.669	0.00511	2.42691
1.67	0.00529	2.42691
1.671	0.00485	2.42691
1.672	0.00483	2.42691
1.673	0.00543	2.42691
1.674	0.00545	2.42691
1.675	0.00544	2.42707
1.676	0.00542	2.42737
1.677	0.00542	2.42737
1.678	0.00528	2.42737
1.679	0.00546	2.42737
1.68	0.00522	2.42737
1.681	0.00523	2.42737
1.682	0.00529	2.42737
1.683	0.00517	2.42737
1.684	0.00526	2.42737
1.685	0.00545	2.42737
1.686	0.0056	2.42737
1.687	0.00505	2.42737
1.688	0.00515	2.42737
1.689	0.00524	2.42737
1.69	0.00541	2.42737
1.691	0.00503	2.42737
1.692	0.00537	2.42737
1.693	0.00539	2.42737
1.694	0.00537	2.42737
1.695	0.00518	2.42796
1.696	0.00555	2.42844
1.697	0.00552	2.42844
1.698	0.00546	2.42844
1.699	0.00551	2.42844
1.7	0.00546	2.42844
1.701	0.00546	2.42844
1.702	0.00536	2.42844
1.703	0.00525	2.42844
1.704	0.0054	2.42844
1.705	0.00517	2.42819
1.706	0.00528	2.42783
1.707	0.00552	2.42783
1.708	0.00554	2.42783
1.709	0.00549	2.42783
1.71	0.00565	2.42783
1.711	0.00553	2.42783
1.712	0.00542	2.42783
1.713	0.00525	2.42783
1.714	0.0058	2.42783
1.715	0.00526	2.42788
1.716	0.0054	2.42798
1.717	0.00517	2.42798
1.718	0.0053	2.42798
1.719	0.00531	2.42798
1.72	0.0054	2.42798
1.721	0.00528	2.42798
1.722	0.00542	2.42798
1.723	0.00534	2.42798
1.724	0.00541	2.42798
1.725	0.00539	2.42839
1.726	0.00528	2.42889
1.727	0.00552	2.42889
1.728	0.00545	2.42889
1.729	0.00469	2.42889
1.73	0.00512	2.42889
1.731	0.00551	2.42889
1.732	0.00536	2.42889
1.733	0.00561	2.42889
1.734	0.00542	2.42889
1.735	0.00559	2.42871
1.736	0.00566	2.42844
1.737	0.00453	2.42844
1.738	0.00589	2.42844
1.739	0.00567	2.42844
1.74	0.00548	2.42844
1.741	0.00536	2.42844
1.742	0.00535	2.42844
1.743	0.00556	2.42844
1.744	0.00557	2.42844
1.745	0.00532	2.4286
1.746	0.00514	2.42874
1.747	0.00471	2.42874
1.748	0.00543	2.42874
1.749	0.00544	2.42874
1.75	0.00536	2.42874
1.751	0.00529	2.42874
1.752	0.00544	2.42874
1.753	0.00481	2.42874
1.754	0.00544	2.42874
1.755	0.00564	2.42889
1.756	0.00564	2.42905
1.757	0.00529	2.42905
1.758	0.00538	2.42905
1.759	0.00558	2.42905
1.76	0.00516	2.42905
1.761	0.00526	2.42905
1.762	0.00523	2.42905
1.763	0.00528	2.42905
1.764	0.00509	2.42905
1.765	0.00539	2.42934
1.766	0.00555	2.4295
1.767	0.00552	2.4295
1.768	0.00557	2.4295
1.769	0.00539	2.4295
1.77	0.00518	2.4295
1.771	0.00558	2.4295
1.772	0.00523	2.4295
1.773	0.00518	2.4295
1.774	0.00531	2.4295
1.775	0.0055	2.4301
1.776	0.00575	2.43042
1.777	0.00535	2.43042
1.778	0.00562	2.43042
1.779	0.00583	2.43042
1.78	0.00541	2.43042
1.781	0.00535	2.43042
1.782	0.00542	2.43042
1.783	0.00545	2.43042
1.784	0.00555	2.43042
1.785	0.00544	2.42982
1.786	0.00543	2.4295
1.787	0.00538	2.4295
1.788	0.00598	2.4295
1.789	0.00557	2.4295
1.79	0.00535	2.4295
1.791	0.00531	2.4295
1.792	0.00548	2.4295
1.793	0.00537	2.4295
1.794	0.00545	2.4295
1.795	0.00518	2.4301
1.796	0.00529	2.43042
1.797	0.00579	2.43042
1.798	0.00537	2.43042
1.799	0.00562	2.43042
1.8	0.00539	2.43042
1.801	0.00571	2.43042
1.802	0.00531	2.43042
1.803	0.00499	2.43042
1.804	0.0053	2.43042
1.805	0.0057	2.43057
1.806	0.00533	2.43073
1.807	0.00555	2.43073
1.808	0.00541	2.43073
1.809	0.0056	2.43073
1.81	0.00538	2.43073
1.811	0.00542	2.43073
1.812	0.00479	2.43073
1.813	0.00548	2.43073
1.814	0.00504	2.43073
1.815	0.00531	2.43074
1.816	0.00532	2.43088
1.817	0.00559	2.43088
1.818	0.00558	2.43088
1.819	0.00573	2.43088
1.82	0.00576	2.43088
1.821	0.00507	2.43088
1.822	0.0054	2.43088
1.823	0.00535	2.43088
1.824	0.0056	2.43088
1.825	0.00535	2.43091
1.826	0.00543	2.43118
1.827	0.00548	2.43118
1.828	0.00524	2.43118
1.829	0.00544	2.43118
1.83	0.00533	2.43118
1.831	0.00572	2.43118
1.832	0.00546	2.43118
1.833	0.00555	2.43118
1.834	0.00562	2.43118
1.835	0.00555	2.43105
1.836	0.00559	2.43088
1.837	0.00561	2.43088
1.838	0.00548	2.43088
1.839	0.00542	2.43088
1.84	0.00546	2.43088
1.841	0.00558	2.43088
1.842	0.00549	2.43088
1.843	0.00576	2.43088
1.844	0.0056	2.43088
1.845	0.00567	2.43124
1.846	0.00525	2.43149
1.847	0.00537	2.43149
1.848	0.00551	2.43149
1.849	0.00542	2.43149
1.85	0.00563	2.43149
1.851	0.00557	2.43149
1.852	0.00534	2.43149
1.853	0.00555	2.43149
1.854	0.00565	2.43149
1.855	0.00496	2.43169
1.856	0.00557	2.43195
1.857	0.00544	2.43195
1.858	0.00564	2.43195
1.859	0.00542	2.43195
1.86	0.00553	2.43195
1.861	0.00548	2.43195
1.862	0.00541	2.43195
1.863	0.00538	2.43195
1.864	0.00545	2.43195
1.865	0.00561	2.4328
1.866	0.00569	2.43301
1.867	0.00546	2.43301
1.868	0.00555	2.43301
1.869	0.00571	2.43301
1.87	0.0057	2.43301
1.871	0.00561	2.43301
1.872	0.0051	2.43301
1.873	0.00564	2.43301
1.874	0.00551	2.43301
1.875	0.00567	2.43253
1.876	0.00555	2.4324
1.877	0.00547	2.4324
1.878	0.00531	2.4324
1.879	0.00558	2.4324
1.88	0.00492	2.4324
1.881	0.00545	2.4324
1.882	0.00543	2.4324
1.883	0.00545	2.4324
1.884	0.0053	2.4324
1.885	0.00579	2.43292
1.886	0.00552	2.43301
1.887	0.00572	2.43301
1.888	0.00576	2.43301
1.889	0.00568	2.43301
1.89	0.00561	2.43301
1.891	0.00549	2.43301
1.892	0.00564	2.43301
1.893	0.00563	2.43301
1.894	0.00545	2.43301
1.895	0.00564	2.43324
1.896	0.00555	2.43332
1.897	0.00552	2.43332
1.898	0.00566	2.43332
1.899	0.00564	2.43332
1.9	0.00555	2.43332
1.901	0.0058	2.43332
1.902	0.00555	2.43332
1.903	0.00571	2.43332
1.904	0.00523	2.43332
1.905	0.00543	2.4332
1.906	0.00561	2.43317
1.907	0.00549	2.43317
1.908	0.00563	2.43317
1.909	0.00564	2.43317
1.91	0.00576	2.43317
1.911	0.00574	2.43317
1.912	0.00606	2.43317
1.913	0.00559	2.43317
1.914	0.00585	2.43317
1.915	0.0056	2.43353
1.916	0.00553	2.43408
1.917	0.00516	2.43408
1.918	0.00547	2.43408
1.919	0.00548	2.43408
1.92	0.00481	2.43408
1.921	0.00606	2.43408
1.922	0.00589	2.43408
1.923	0.00566	2.43408
1.924	0.00569	2.43408
1.925	0.00542	2.43427
1.926	0.00563	2.43469
1.927	0.00556	2.43469
1.928	0.00553	2.43469
1.929	0.00564	2.43469
1.93	0.0058	2.43469
1.931	0.00557	2.43469
1.932	0.0057	2.43469
1.933	0.00558	2.43469
1.934	0.00576	2.43469
1.935	0.00568	2.43523
1.936	0.00569	2.43546
1.937	0.00558	2.43546
1.938	0.00602	2.43546
1.939	0.00555	2.43546
1.94	0.00558	2.43546
1.941	0.00566	2.43546
1.942	0.00563	2.43546
1.943	0.00559	2.43546
1.944	0.0059	2.43546
1.945	0.00609	2.43524
1.946	0.00576	2.43515
1.947	0.00617	2.43515
1.948	0.00537	2.43515
1.949	0.00562	2.43515
1.95	0.00557	2.43515
1.951	0.00569	2.43515
1.952	0.00554	2.43515
1.953	0.00545	2.43515
1.954	0.00584	2.43515
1.955	0.00556	2.43524
1.956	0.0057	2.4353
1.957	0.00547	2.4353
1.958	0.00571	2.4353
1.959	0.00558	2.4353
1.96	0.00562	2.4353
1.961	0.00553	2.4353
1.962	0.00578	2.4353
1.963	0.00548	2.4353
1.964	0.00533	2.4353
1.965	0.00555	2.43553
1.966	0.00591	2.43561
1.967	0.00547	2.43561
1.968	0.00554	2.43561
1.969	0.00565	2.43561
1.97	0.00549	2.43561
1.971	0.00571	2.43561
1.972	0.0053	2.43561
1.973	0.00561	2.43561
1.974	0.00555	2.43561
1.975	0.00588	2.436
1.976	0.00575	2.43622
1.977	0.00593	2.43622
1.978	0.00598	2.43622
1.979	0.00586	2.43622
1.98	0.00555	2.43622
1.981	0.00573	2.43622
1.982	0.00557	2.43622
1.983	0.00562	2.43622
1.984	0.00565	2.43622
1.985	0.00576	2.43585
1.986	0.00571	2.43576
1.987	0.00515	2.43576
1.988	0.00549	2.43576
1.989	0.00626	2.43576
1.99	0.00577	2.43576
1.991	0.00568	2.43576
1.992	0.00565	2.43576
1.993	0.00565	2.43576
1.994	0.00547	2.43576
1.995	0.00602	2.43625
1.996	0.00511	2.43637
1.997	0.00559	2.43637
1.998	0.00555	2.43637
1.999	0.00593	2.43637
[truncated: 289,001+ more rows]

## Sheet: Fig1B
1st measurement (mN/mm2)	2nd measurement (mN/mm2)
0.462454	0.255831
1.11433	0.484413
2.43609	0.942634
4.19913	2.03025
6.64553	3.60413
8.96891	6.04259
13.0246	9.73244
18.246	14.2485
25.9728	22.0229
35.196	32.961
47.1828	45.9311
0.060806	-0.589849
0.536451	-0.364218
1.1158	0.00740783
2.0603	0.646951
3.30204	1.67139
4.8546	3.02919
6.88188	4.90923
9.51752	7.67853
12.2214	11.1009
16.8911	16.0707
22.205	22.5766
0.542899	5.47666
1.51964	5.66782
3.06479	6.02967
5.1945	7.26089
8.09919	9.10121
11.7827	11.3845
16.6527	14.9778
22.7274	19.9847
28.57	26.6608
36.6559	35.099
45.4331	45.2289
4.14867	5.49074
4.36263	5.83957
4.7216	6.14657
5.27095	6.78262
5.95669	7.42324
6.70175	8.1432
7.70134	9.0642
8.76455	10.222
10.333	11.8036
12.3043	13.7052
14.6918	16.4707
1.45662	0.753451
2.53629	1.7349
4.16058	3.09448
6.10969	4.7632
8.36139	6.25233
11.5791	8.80008
14.7861	11.8548
18.6607	15.8236
22.6035	20.3504
27.2353	25.2362
32.6816	31.1627
0.824628	2.43099
1.80419	3.14781
3.3019	4.18014
5.08859	5.804
7.33078	7.58731
10.2672	10.0098
13.6512	13.139
17.3827	17.1343
21.5975	21.9269
26.256	27.7176
31.8055	34.2469
1.11868	4.05274
2.71904	5.42507
4.52217	7.21251
6.78325	9.28919
9.5945	11.952
13.177	15.362
17.6043	19.8669
23.1977	25.7117
29.7993	33.0776
37.4005	41.9965
46.3132	52.1763
1.09336	0.313944
2.19567	0.979291
3.66243	2.03616
5.78584	3.4935
8.33703	5.49969
11.5913	8.38633
15.5688	12.0352
20.4259	16.8618
26.0141	22.8756
32.7444	30.5615
40.1065	40.0932
1.643	0.11881
2.88611	0.66247
4.40776	1.46686
6.3138	2.61729
8.80049	4.32917
11.9395	6.76593
15.8246	10.2401
20.884	14.9375
26.5184	21.4038
32.6647	29.4901
40.6148	38.8046
0.212764	0.262745
0.825927	0.836579
1.74362	1.73188
2.91123	2.99071
4.63054	4.75727
7.00427	7.43744
10.423	10.9856
14.9128	15.9097
20.7801	22.317
27.9665	30.258
36.157	38.6432

## Sheet: Fig1C
Glycerol
Sarcomere length (μm)	24 hrs										48 hrs									72 hrs											10 days									14 days
	Animal1_Trial4	Animal1_Trial5	Animal1_Trial8	Animal2_Trial5	Animal2_Trial7	Animal2_Trial11	Animal3_Trial8	Animal3_Trial10	Animal3_Trial12		Animal1_Trial11	Animal1_Trial12	Animal1_Trial13	Animal2_Trial13	Animal2_Trial14	Animal3_Trial13	Animal3_Trial15	Animal3_Trial16		Animal1_Trial15	Animal1_Trial17	Animal1_Trial18	Animal2_Trial17	Animal2_Trial19	Animal2_Trial20	Animal2_Trial22	Animal3_Trial21	Animal3_Trial22	Animal3_Trial23		Animal1_Trial23	Animal2_Trial24	Animal2_Trial25	Animal2_Trial26	Animal3_Trial25	Animal3_Trial26	Animal3_Trial29	Animal3_Trial30		Animal1_Trial25	Animal1_Trial26	Animal2_Trial29	Animal2_Trial30	Animal2_Trial31	Animal2_Trial34	Animal3_Trial34	Animal3_Trial36	Animal3_Trial37
2.52	1.314	14.778	3.014	2.291	1.379	0.436	5.573	1.182	5.827		29.422	4.547	3.555	2.072	2.251	5.398	1.575	2.981		8.405	12.25	12.028	1.568	1.355	1.321	1.075	1.228	1.282	1.236		13.996	0.602	0.75	2.42	2.232	4.742	1.98	0.011		2.405	1.134	1.068	1.413	2.248	2.248	3.328	2.979	3.279
2.64	2.647	15.712	4.747	3.212	3.852	0.921	6.063	2.775	6.155		31.09	6.55	6.149	2.933	3.335	7.869	3.003	5.172		10.277	15.83	14.406	3.37	2.775	2.586	2.58	2.303	2.181	2.628		15.142	1.297	1.426	5.304	6.19	7.561	2.775	0.784		4.69	2.672	1.962	2.418	4.218	4.218	4.469	4.6	4.326
2.76	4.828	17.065	6.852	4.573	7.202	1.771	7.305	4.591	6.732		34.104	8.982	9.461	5.213	4.848	11.281	5.136	8.237		12.805	20.95	18.191	6.168	4.912	3.633	4.775	3.93	3.567	4.552		16.532	2.211	2.279	9.25	11.216	10.868	4.002	2.028		8.045	4.52	3.743	3.882	6.665	6.665	6.235	6.913	6.091
2.88	8.004	18.901	9.45	6.339	13.628	2.772	9.393	7.107	7.405		37.976	11.934	13.564	7.977	6.757	15	8.133	12.517		16.535	27.857	23.738	10.341	7.992	6.195	7.827	6.332	5.573	7.667		18.06	3.661	3.449	13.777	18.298	16.207	6.632	3.925		12.833	7.24	6.003	5.988	9.967	9.967	8.204	9.779	8.142
3	12.491	21.254	12.744	8.772	23.39	3.855	11.949	10.191	8.206		43.798	15.95	18.857	11.516	9.406	20.271	12.542	18.48		21.662	36.354	31.2	16.539	10.715	9.633	12.126	9.738	8.45	12.302		19.974	5.5	4.943	18.423	26.436	21.673	8.586	6.71		19.362	11.035	9.589	8.582	14.533	14.533	11.392	14.065	11.043
3.12	18.139	24.327	17.13	11.859	36.876	5.659	16.306	14.413	9.243		51.21	20.924	25.279	14.233	13.083	26.565	17.861	26.466		28.483	46.969	40.667	25.075	16.64	14.175	18.016	14.312	12.183	18.802		22.272	8.153	6.517	24.007	36.114	28.474	11.75	10.191		27.089	16.158	14.443	12.875	21.094	21.094	15.311	17.776	14.907
3.24	25.368	28.189	22.753	15.936	56.74	7.951	22.568	19.893	10.574		59.565	27.071	33.152	20.206	17.75	34.047	24.457	36.422		37.003	59.131	52.312	35.858	23.754	19.519	25.525	20.217	16.871	26.854		25.099	12.253	8.735	30.484	47.74	36.296	16.647	14.601		35.73	19.94	21.172	18.847	30.33	30.33	20.575	22.426	19.87
3.36	34.484	32.999	28.191	20.993	82.88	10.971	31.153	26.629	12.405		69.706	34.244	42.559	28.084	23.773	42.38	32.577	47.774		47.572	73.259	66.791	48.572	32.95	25.901	34.788	27.777	22.65	35.202		28.721	18.332	11.414	37.652	60.351	45.029	23.278	20.185		45.062	29.169	30.074	26.368	42.089	42.089	27.218	27.53	25.977
3.48	45.994	38.578	36.317	27.039	114.061	14.936	42.303	34.987	14.857		81.638	42.836	54.045	38.031	31.549	52.169	42.377	58.785		60.473	89.78	84.358	63.969	45.045	33.714	45.259	37.238	29.809	48.244		33.247	27.205	14.337	45.936	75.257	55.002	31.91	27.708		55.114	38.879	41.279	36.554	57.149	57.149	34.797	33.988	33.518
3.6	59.957	44.903	45.91	34.293	148.484	20.205	56.011	44.879	17.898		95.605	52.892	67.388	49.734	41.06	62.905	53.955	70.366		75.951	108.114	103.378	81.523	61.721	44.126	58.386	49.051	38.469	62.891		38.897	39.684	17.737	54.83	91.535	66.285	42.319	36.436		65.482	50.156	54.774	49.294	74.235	74.235	43.361	41.153	42.567
Relaxing
Sarcomere length (μm)	24 hrs										72 hrs										10 days							14 days
	Animal1_Trial6	Animal1_Trial7	Animal2_Trial6	Animal2_Trial8	Animal2_Trial9	Animal2_Trial10	Animal3_Trial7	Animal3_Trial9	Animal3_Trial11		Animal1_Trial16	Animal1_Trial19	Animal1_Trial20	Animal2_Trial16	Animal2_Trial18	Animal2_Trial21	Animal3_Trial19	Animal3_Trial20	Animal3_Trial24		Animal1_Trial22	Animal2_Trial23	Animal2_Trial27	Animal3_Trial27	Animal3_Trial28	Animal3_Trial31		Animal1_Trial24	Animal1_Trial27	Animal2_Trial32	Animal2_Trial33	Animal2_Trial35	Animal3_Trial32	Animal3_Trial33	Animal3_Trial38
2.52	5.027	5.835	1.496	1.453	3.059	1.317	0.456	0.923	0.637		3.69	1.481	9.362	0.904	6.676	1.386	1.725	0.919	1.466		0.274	0.757	0.713	1.943	1.581	0.761		1.639	0.539	0.772	0.706	0.509	0.962	1.161	1.113
2.64	6.99	7.034	3	3.007	4.829	2.219	1.093	1.88	1.669		4.951	3.208	10.382	1.701	7.321	2.39	3.469	1.605	2.772		0.797	2.577	1.781	3.909	2.588	1.705		4.059	1.328	1.657	1.38	1.194	2.052	2.478	2.273
2.76	9.295	8.161	4.589	4.752	7.036	3.266	1.997	2.776	2.839		6.449	5.753	11.784	2.928	8.058	3.999	5.809	2.495	4.585		2.212	5.375	3.743	6.427	3.572	2.771		6.979	3.428	2.929	2.436	2.49	3.095	4.191	3.735
2.88	11.991	9.248	6.389	7.224	10.034	4.546	2.822	4.029	4.238		8.585	9.286	13.527	4.527	9.299	6.196	8.986	3.927	6.92		3.688	8.367	6.915	9.509	4.746	4.17		10.287	6.219	4.533	3.74	4.248	5.411	6.372	5.573
3	15.142	10.59	8.892	10.498	13.66	6.192	4.187	5.432	6.029		11.118	14.499	15.893	6.698	11.018	8.979	12.949	5.543	10.342		5.309	11.712	11.248	13.506	6.22	6.104		14.054	10.573	6.603	5.664	7.645	7.655	9.086	7.749
3.12	18.892	12.206	11.8	15.079	18.553	8.376	6.005	7.201	8.214		13.803	21.862	19.16	8.911	13.195	12.864	17.996	7.644	14.578		7.637	15.466	17.048	18.471	8.115	8.703		19.538	15.149	9.386	8.406	12.892	10.031	12.329	10.089
3.24	23.102	14.151	15.512	21.061	24.748	11.279	8.496	9.457	11.085		17.468	31.621	23.269	12.935	15.818	17.916	24.257	10.127	19.746		10.479	18.973	24.016	24.706	10.732	12.15		26.865	20.596	13.417	12.45	20.75	13.228	16.264	13.471
3.36	27.968	16.437	20.029	28.846	32.52	15.029	12.075	12.389	14.799		21.381	44.246	28.509	18.078	19.299	24.626	31.84	13.338	26.249		14.028	23.7	32.851	32.008	13.794	17.072		35.962	27.725	19.048	18.465	30.028	16.929	21.058	17.956
3.48	33.551	19.187	25.953	38.311	42.05	19.869	17.087	15.941	19.706		26.847	60.889	34.693	24.639	23.745	34.204	40.856	17.2	34.442		17.881	28.991	43.903	40.766	18.048	23.581		47.771	36.263	26.908	27.121	41.249	21.002	26.421	23.065
3.6	40.002	22.294	33.128	49.39	53.438	26.163	23.909	19.364	26.14		32.303	81.944	42.791	32.907	29.05	46.083	51.038	21.498	42.934		22.078	35.175	56.859	50.853	23.256	32.311		62.253	46.094	37.699	39.326	54.158	25.555	32.903	29.562
[truncated: 10 more columns]

## Sheet: Fig1D
Glycerol
Sarcomere length (μm)	24 hrs										48 hrs									72 hrs											10 days									14 days
	Animal1_Trial4	Animal1_Trial5	Animal1_Trial8	Animal2_Trial5	Animal2_Trial7	Animal2_Trial11	Animal3_Trial8	Animal3_Trial10	Animal3_Trial12		Animal1_Trial11	Animal1_Trial12	Animal1_Trial13	Animal2_Trial13	Animal2_Trial14	Animal3_Trial13	Animal3_Trial15	Animal3_Trial16		Animal1_Trial15	Animal1_Trial17	Animal1_Trial18	Animal2_Trial17	Animal2_Trial19	Animal2_Trial20	Animal2_Trial22	Animal3_Trial21	Animal3_Trial22	Animal3_Trial23		Animal1_Trial23	Animal2_Trial24	Animal2_Trial25	Animal2_Trial26	Animal3_Trial25	Animal3_Trial26	Animal3_Trial29	Animal3_Trial30		Animal1_Trial25	Animal1_Trial26	Animal2_Trial29	Animal2_Trial30	Animal2_Trial31	Animal2_Trial34	Animal3_Trial34	Animal3_Trial36	Animal3_Trial37
2.4	0.459	14.48	1.286	1.61	0.439	0.151	5.477	0.756	5.491		27.972	3.02	1.462	1.662	1.997	3.479	1.018	1.432		6.76	9.528	10.41	0.499	0.462	0.48	-0.128	0.685	0.482	0.39		12.926	0.333	0.217	0.051	0.123	2.626	1.59	-0.43		0.727	0.253	0.096	0.648	0.068	0.068	2.618	1.457	2.431
2.52	1.191	14.972	2.609	2.319	1.648	0.511	5.668	1.786	5.84		29.207	4.345	3.129	2.488	2.488	6.18	1.679	2.958		8.218	11.881	11.837	1.508	1.114	1.115	0.875	1.249	1.234	1.157		13.93	0.772	0.724	1.722	2.497	4.531	2.011	-0.115		1.98	0.912	1.034	1.46	1.514	1.514	3.263	2.536	3.148
2.64	2.286	15.778	3.934	3.241	3.543	0.927	6.03	3.12	6.147		30.813	6.019	5.25	3.861	3.435	8.296	3.039	4.909		9.724	14.945	13.893	3.306	2.436	2.185	2.186	2.212	2.16	2.439		14.955	1.408	1.275	4.078	5.263	6.25	2.713	0.567		3.92	2.084	1.945	2.33	3.186	3.186	4.529	4.161	4.18
2.76	4.044	16.946	5.507	4.503	6.682	1.629	7.261	4.737	6.783		32.944	8.06	7.864	5.459	4.831	11.307	4.994	7.523		11.88	19.136	16.831	5.68	4.199	3.263	3.977	3.835	3.443	4.135		16.183	2.299	2.143	7.029	9.513	9.754	4.586	1.748		6.721	3.667	3.359	3.691	5.302	5.302	5.812	6.11	5.804
2.88	6.529	18.605	7.631	6.097	11.564	2.392	9.101	6.938	7.423		36.382	10.498	10.99	7.872	6.575	14.739	7.578	11.022		14.737	24.24	20.917	9.074	6.646	5.203	6.495	5.895	5.262	6.742		17.502	3.482	3.128	10.318	15.046	13.424	5.663	3.343		10.502	5.873	5.415	5.289	7.917	7.917	7.7	8.361	7.587
3	9.731	20.57	10.214	8.004	18.457	3.586	11.385	9.744	8.143		40.93	13.603	14.949	9.401	8.865	19.126	10.902	15.75		18.635	30.928	26.176	13.976	8.969	7.721	9.897	8.674	7.605	10.284		19.097	5.068	4.423	13.707	21.291	18.136	7.243	5.441		15.028	8.838	8.331	7.606	11.376	11.376	10.216	11.579	10.01
3.12	13.691	23.151	13.634	10.258	27.89	5.028	14.978	13.342	9.064		46.27	17.354	19.5	13.76	11.792	24.214	14.967	21.912		23.651	38.41	32.857	20.286	13.025	11.023	14.412	12.337	10.517	15.048		21.012	7.575	5.659	17.932	28.486	23.265	10.093	8.127		20.464	12.534	12.13	11.048	16.465	16.465	13.56	14.786	13.139
3.24	18.678	26.284	17.848	13.396	41.533	6.794	19.985	17.52	10.222		52.264	21.877	25.193	18.618	15.397	29.949	19.705	29.278		29.847	47.381	41.111	28.309	18.246	14.717	20.113	16.926	14.129	20.944		23.329	10.855	7.35	22.752	36.874	29.241	14.104	11.542		26.381	16.433	17.357	15.383	23.034	23.034	17.664	18.661	17.134
3.36	24.994	30.106	21.692	17.036	58.861	9.153	26.661	22.849	11.804		59.213	27.19	32.081	25.015	20.346	36.615	25.534	37.283		37.565	57.415	51.585	37.871	25.973	19.826	27.06	22.725	18.462	27.574		26.122	15.556	9.439	28.257	46	35.747	19.195	15.77		32.821	22.333	24.116	21.101	31.588	31.588	22.752	22.604	21.927
3.48	32.998	34.353	27.724	21.33	79.863	12.218	35.099	29.455	13.705		67.361	33.22	40.138	32.832	26.263	44.142	32.516	45.25		46.801	69.243	63.834	49.147	35.196	25.722	34.825	29.951	23.809	36.245		29.645	22.632	11.695	34.362	56.836	43.157	25.384	21.407		39.232	29.241	32.526	28.56	42.293	42.293	28.309	27.235	27.718
3.6	42.648	39.125	34.885	26.584	104.179	16.37	45.229	37.278	16.471		76.981	40.276	49.507	42.66	33.579	52.654	40.564	53.485		57.846	82.324	77.547	61.664	47.183	33.511	44.576	38.56	30.112	46.464		33.966	32.013	14.47	41.107	68.39	51.512	32.401	27.914		46.92	37.309	42.252	37.891	54.407	54.407	34.536	32.682	34.247
Relaxing
Sarcomere length (μm)	24 hrs										72 hrs										10 days							14 days
	Animal1_Trial6	Animal1_Trial7	Animal2_Trial6	Animal2_Trial8	Animal2_Trial9	Animal2_Trial10	Animal3_Trial7	Animal3_Trial9	Animal3_Trial11		Animal1_Trial16	Animal1_Trial19	Animal1_Trial20	Animal2_Trial16	Animal2_Trial18	Animal2_Trial21	Animal3_Trial19	Animal3_Trial20	Animal3_Trial24		Animal1_Trial22	Animal2_Trial23	Animal2_Trial27	Animal3_Trial27	Animal3_Trial28	Animal3_Trial31		Animal1_Trial24	Animal1_Trial27	Animal2_Trial32	Animal2_Trial33	Animal2_Trial35	Animal3_Trial32	Animal3_Trial33	Animal3_Trial38
2.4	3.555	5.072	0.859	0.49	1.724	1.085	0.037	0.194	0.108		2.267	0.368	8.639	0.26	6.488	0.251	0.076	0.497	0.619		-0.361	0.063	-0.002	0.113	1.252	0.102		0.286	0.052	0.059	0.018	0.124	0.143	0.069	0.084
2.52	5.042	5.887	2.027	1.585	2.868	1.46	0.445	1.003	0.802		3.421	1.461	9.042	0.921	6.976	1.032	1.363	0.949	1.371		0.034	0.543	0.535	1.561	1.895	0.495		1.817	0.686	0.623	0.584	0.384	0.66	0.937	0.812
2.64	6.672	7.117	3.373	2.931	4.326	2.241	1.082	1.785	1.704		4.394	2.96	9.923	1.793	7.759	1.817	2.892	1.603	2.648		0.834	2.069	1.652	3.305	2.58	1.348		4.143	1.37	1.414	1.204	1.022	1.666	2.071	1.926
2.76	8.545	7.969	4.752	4.449	6.272	3.098	1.768	2.765	2.776		5.785	5.071	11.032	2.938	8.423	3.189	4.794	2.471	4.214		2.287	4.083	3.291	5.405	3.469	2.45		6.307	3.043	2.489	2.211	2.182	2.82	3.503	3.145
2.88	10.655	9.034	6.531	6.535	8.727	4.265	2.73	3.878	3.974		7.462	7.91	12.462	4.402	9.476	5	7.296	3.708	6.251		3.346	6.39	5.967	7.931	4.535	3.604		9.179	6.132	3.9	3.361	3.746	4.266	5.321	4.628
3	13.227	10.236	8.661	9.311	11.652	5.658	3.945	5.138	5.458		9.542	11.816	14.294	6.235	10.981	7.288	10.384	5.154	9.116		4.84	8.906	9.397	11.056	5.779	5.226		12.297	9.147	5.716	5.04	6.453	6.039	7.395	6.408
3.12	16.129	11.608	11.239	12.922	15.558	7.549	5.544	6.718	7.303		11.806	17.267	16.8	8.203	13.022	10.289	14.214	6.886	12.591		6.901	11.338	13.713	15.023	7.505	7.301		16.651	12.642	8.181	7.448	10.454	8.064	9.921	8.226
3.24	19.335	13.246	14.165	17.625	20.479	9.961	7.715	8.597	9.732		14.552	24.348	19.966	11.391	15.298	14.313	18.983	9.036	16.667		9.217	14.628	19.159	19.836	9.699	10.195		22.27	16.781	11.607	10.861	16.091	10.497	12.985	11.094
3.36	23.109	15.092	18.161	23.525	26.458	12.997	10.651	11.172	12.778		17.696	33.747	23.678	15.511	18.253	18.928	24.678	11.665	22.076		11.708	18.272	25.834	25.626	12.478	14.07		29.301	22.08	16.323	15.698	22.492	13.461	16.759	14.295
3.48	27.391	17.253	22.999	30.97	33.92	16.85	14.789	13.982	16.725		20.93	45.44	28.518	20.827	21.787	27.483	31.442	14.823	27.961		14.541	22.461	34.16	32.38	15.977	19.428		38.245	28.561	22.789	22.582	30.325	16.439	21.05	18.622
3.6	32.259	19.839	28.518	39.334	42.474	21.875	20.242	16.859	21.895		25.924	60.135	34.647	27.4	25.924	36.05	39.008	18.265	34.365		18.415	27.293	43.89	40.051	20.154	26.512		48.683	36.142	31.315	31.884	39.531	20.271	25.821	23.818
[truncated: 10 more columns]

## Sheet: Fig1E
Glycerol
Sarcomere length (μm)	24 hrs										48 hrs									72 hrs											10 days									14 days
	Animal1_Trial4	Animal1_Trial5	Animal1_Trial8	Animal2_Trial5	Animal2_Trial7	Animal2_Trial11	Animal3_Trial8	Animal3_Trial10	Animal3_Trial12		Animal1_Trial11	Animal1_Trial12	Animal1_Trial13	Animal2_Trial13	Animal2_Trial14	Animal3_Trial13	Animal3_Trial15	Animal3_Trial16		Animal1_Trial15	Animal1_Trial17	Animal1_Trial18	Animal2_Trial17	Animal2_Trial19	Animal2_Trial20	Animal2_Trial22	Animal3_Trial21	Animal3_Trial22	Animal3_Trial23		Animal1_Trial23	Animal2_Trial24	Animal2_Trial25	Animal2_Trial26	Animal3_Trial25	Animal3_Trial26	Animal3_Trial29	Animal3_Trial30		Animal1_Trial25	Animal1_Trial26	Animal2_Trial29	Animal2_Trial30	Animal2_Trial31	Animal2_Trial34	Animal3_Trial34	Animal3_Trial36	Animal3_Trial37
2.52	0.123	-0.194	0.404	-0.028	-0.269	-0.075	-0.095	-0.604	-0.012		0.215	0.203	0.426	-0.417	-0.237	-0.782	-0.104	0.023		0.188	0.368	0.191	0.061	0.241	0.207	0.201	-0.021	0.048	0.079		0.065	-0.17	0.026	0.698	-0.265	0.211	-0.031	0.126		0.425	0.222	0.034	-0.047	0.734	0.734	0.064	0.443	0.132
2.64	0.361	-0.066	0.813	-0.029	0.308	-0.006	0.034	-0.345	0.009		0.277	0.53	0.899	-0.929	-0.1	-0.427	-0.036	0.262		0.553	0.885	0.513	0.064	0.339	0.401	0.395	0.091	0.021	0.189		0.187	-0.111	0.151	1.226	0.927	1.311	0.062	0.217		0.77	0.587	0.018	0.088	1.032	1.032	-0.061	0.439	0.146
2.76	0.784	0.118	1.345	0.07	0.52	0.142	0.044	-0.145	-0.05		1.16	0.922	1.597	-0.247	0.017	-0.026	0.143	0.715		0.925	1.815	1.36	0.488	0.713	0.37	0.798	0.095	0.124	0.417		0.349	-0.089	0.136	2.221	1.703	1.114	-0.583	0.28		1.325	0.853	0.384	0.192	1.364	1.364	0.423	0.803	0.287
2.88	1.475	0.296	1.819	0.242	2.064	0.381	0.292	0.168	-0.018		1.594	1.436	2.574	0.106	0.182	0.261	0.556	1.495		1.799	3.617	2.821	1.267	1.347	0.992	1.332	0.437	0.311	0.925		0.558	0.179	0.321	3.459	3.252	2.783	0.969	0.582		2.331	1.367	0.588	0.699	2.05	2.05	0.504	1.418	0.555
3	2.76	0.684	2.53	0.768	4.933	0.269	0.564	0.447	0.062		2.868	2.347	3.908	2.115	0.542	1.145	1.64	2.73		3.026	5.425	5.024	2.563	1.746	1.912	2.228	1.065	0.845	2.018		0.877	0.432	0.52	4.716	5.146	3.537	1.343	1.27		4.334	2.198	1.258	0.976	3.157	3.157	1.176	2.486	1.033
3.12	4.448	1.177	3.496	1.602	8.986	0.631	1.328	1.072	0.179		4.94	3.57	5.778	0.473	1.29	2.351	2.893	4.554		4.832	8.559	7.81	4.79	3.615	3.151	3.604	1.974	1.666	3.754		1.26	0.578	0.858	6.076	7.628	5.209	1.657	2.064		6.625	3.624	2.313	1.827	4.629	4.629	1.751	2.99	1.768
3.24	6.69	1.904	4.905	2.541	15.207	1.157	2.583	2.373	0.352		7.301	5.194	7.959	1.588	2.353	4.098	4.752	7.144		7.156	11.75	11.201	7.55	5.508	4.802	5.412	3.291	2.742	5.91		1.771	1.398	1.385	7.732	10.866	7.056	2.543	3.059		9.349	3.507	3.815	3.464	7.296	7.296	2.911	3.765	2.736
3.36	9.489	2.893	6.499	3.957	24.019	1.818	4.492	3.78	0.601		10.493	7.054	10.478	3.069	3.427	5.765	7.043	10.491		10.008	15.843	15.206	10.701	6.978	6.074	7.728	5.051	4.188	7.628		2.598	2.775	1.975	9.395	14.35	9.282	4.083	4.415		12.241	6.836	5.958	5.268	10.501	10.501	4.466	4.926	4.051
3.48	12.996	4.226	8.593	5.709	34.198	2.717	7.204	5.532	1.151		14.277	9.616	13.907	5.199	5.286	8.027	9.861	13.534		13.672	20.537	20.523	14.822	9.849	7.992	10.434	7.288	6	11.999		3.602	4.572	2.642	11.574	18.421	11.846	6.526	6.301		15.882	9.637	8.753	7.994	14.855	14.855	6.488	6.753	5.8
3.6	17.309	5.778	11.025	7.709	44.305	3.836	10.782	7.602	1.427		18.624	12.616	17.881	7.074	7.481	10.251	13.39	16.88		18.106	25.789	25.831	19.859	14.538	10.614	13.811	10.491	8.357	16.427		4.931	7.672	3.267	13.723	23.145	14.773	9.918	8.522		18.562	12.847	12.522	11.403	19.828	19.828	8.825	8.472	8.32
Relaxing
Sarcomere length (μm)	24 hrs										72 hrs										10 days							14 days
	Animal1_Trial6	Animal1_Trial7	Animal2_Trial6	Animal2_Trial8	Animal2_Trial9	Animal2_Trial10	Animal3_Trial7	Animal3_Trial9	Animal3_Trial11		Animal1_Trial16	Animal1_Trial19	Animal1_Trial20	Animal2_Trial16	Animal2_Trial18	Animal2_Trial21	Animal3_Trial19	Animal3_Trial20	Animal3_Trial24		Animal1_Trial22	Animal2_Trial23	Animal2_Trial27	Animal3_Trial27	Animal3_Trial28	Animal3_Trial31		Animal1_Trial24	Animal1_Trial27	Animal2_Trial32	Animal2_Trial33	Animal2_Trial35	Animal3_Trial32	Animal3_Trial33	Animal3_Trial38
2.52	-0.015	-0.052	-0.531	-0.132	0.191	-0.143	0.01	-0.08	-0.165		0.269	0.019	0.32	-0.017	-0.3	0.354	0.362	-0.031	0.095		0.24	0.214	0.178	0.383	-0.314	0.266		-0.177	-0.147	0.149	0.122	0.126	0.302	0.224	0.301
2.64	0.318	-0.083	-0.373	0.076	0.503	-0.022	0.011	0.095	-0.035		0.557	0.248	0.459	-0.092	-0.438	0.573	0.577	0.002	0.123		-0.037	0.508	0.129	0.604	0.008	0.356		-0.084	-0.043	0.242	0.176	0.171	0.386	0.406	0.347
2.76	0.751	0.192	-0.163	0.303	0.764	0.168	0.229	0.012	0.063		0.664	0.682	0.752	-0.009	-0.366	0.81	1.016	0.024	0.371		-0.075	1.292	0.452	1.021	0.103	0.321		0.672	0.385	0.439	0.225	0.309	0.275	0.689	0.59
2.88	1.336	0.214	-0.142	0.689	1.307	0.281	0.092	0.15	0.264		1.123	1.376	1.065	0.125	-0.178	1.196	1.689	0.218	0.669		0.342	1.978	0.948	1.578	0.212	0.566		1.108	0.087	0.633	0.378	0.502	1.145	1.051	0.945
3	1.914	0.354	0.231	1.187	2.007	0.534	0.242	0.294	0.571		1.577	2.683	1.598	0.463	0.038	1.691	2.565	0.389	1.226		0.469	2.806	1.851	2.45	0.441	0.877		1.757	1.426	0.887	0.623	1.192	1.616	1.692	1.34
3.12	2.763	0.598	0.561	2.157	2.996	0.826	0.461	0.483	0.911		1.997	4.595	2.36	0.708	0.173	2.574	3.782	0.758	1.987		0.735	4.129	3.335	3.448	0.61	1.402		2.888	2.507	1.205	0.959	2.438	1.968	2.407	1.863
3.24	3.767	0.905	1.347	3.436	4.27	1.318	0.781	0.86	1.352		2.916	7.273	3.303	1.544	0.52	3.603	5.273	1.091	3.08		1.262	4.345	4.858	4.87	1.032	1.955		4.596	3.815	1.81	1.589	4.658	2.731	3.279	2.377
3.36	4.859	1.345	1.867	5.321	6.062	2.032	1.424	1.217	2.021		3.685	10.499	4.831	2.567	1.046	5.698	7.163	1.673	4.173		2.32	5.429	7.018	6.382	1.316	3.002		6.661	5.645	2.726	2.766	7.536	3.467	4.299	3.661
3.48	6.16	1.933	2.954	7.341	8.13	3.018	2.298	1.959	2.981		5.917	15.449	6.175	3.811	1.957	6.721	9.414	2.376	6.481		3.34	6.53	9.743	8.386	2.072	4.153		9.526	7.702	4.119	4.539	10.924	4.563	5.37	4.442
3.6	7.743	2.455	4.61	10.056	10.964	4.288	3.667	2.504	4.245		6.379	21.809	8.144	5.507	3.126	10.033	12.03	3.233	8.569		3.663	7.881	12.969	10.802	3.103	5.799		13.569	9.952	6.384	7.443	14.627	5.284	7.082	5.744
[truncated: 10 more columns]

## Sheet: Fig2A
Glycerol
Animal 1_3days storage			Animal 2_3days storage			Animal 4_3days storage			Animal 1_7days storage			Animal 2_7days storage			Animal 3_7days storage
Sarcomere length (μm)	Stress (mN/mm2)		Sarcomere length (μm)	Stress (mN/mm2)		Sarcomere length (μm)	Stress (mN/mm2)		Sarcomere length (μm)	Stress (mN/mm2)		Sarcomere length (μm)	Stress (mN/mm2)		Sarcomere length (μm)	Stress (mN/mm2)
1.9336	0		1.94	0		1.93	0		1.9321	0		1.9384	0		1.9297	0
1.9481	2.2519		1.9438	0.7728		1.9835	0.7343		1.9839	0.6149		1.9844	0.8344		1.9847	0.8036
1.9871	0.5834		1.9931	0.9381		2.0288	0.8146		2.0243	1.0922		2.0294	1.1201		2.0254	1.2125
2.0311	1.2444		2.0272	0.9985		2.0751	1.1976		2.0767	1.7092		2.0704	1.4991		2.079	2.0543
2.0726	2.036		2.0731	1.5401		2.1257	1.961		2.1271	2.4283		2.1285	2.263		2.1287	3.0472
2.1288	2.9141		2.1178	2.4847		2.1753	3.0039		2.1746	3.3835		2.1741	3.3819		2.1748	4.1781
2.1732	4.4573		2.1739	3.609		2.2276	3.7543		2.2258	4.8706		2.2263	4.3258		2.227	5.5402
2.2293	5.6518		2.2251	5.2148		2.275	5.5986		2.2733	6.3707		2.2723	6.5018		2.2758	6.5615
2.2748	6.0278		2.2776	7.4752		2.3257	5.9289		2.3224	8.3529		2.3274	6.817		2.3258	9.3132
2.3242	8.9523		2.3239	9.1637		2.3781	8.5088		2.3658	9.5109		2.3732	9.1396		2.3689	10.9872
2.3737	10.6757		2.3733	10.1193		2.4134	9.5407		2.4244	11.8951		2.421	12.2285		2.4234	13.3677
2.4183	13.7931		2.4249	13.6702		2.4626	13.0113		2.4688	13.6709		2.472	13.6447		2.4575	13.8505
2.4716	14.1185		2.4545	12.6794
Relaxing
Animal 1			Animal 2			Animal 4
Sarcomere length (μm)	Stress (mN/mm2)		Sarcomere length (μm)	Stress (mN/mm2)		Sarcomere length (μm)	Stress (mN/mm2)
1.943	0		1.9627	0		1.9291	0
1.9737	0.5722		1.9391	0.3752		1.9841	0.5153
2.0236	0.9689		1.9812	0.4135		2.0259	0.542
2.0738	1.8421		2.0286	0.4864		2.0696	0.8626
2.1229	2.0463		2.0746	0.7671		2.1243	1.23
2.1743	2.5616		2.1234	1.0442		2.1754	1.5043
2.2255	3.8158		2.1714	1.4227		2.2259	2.1453
2.2727	4.7864		2.2268	2.2395		2.2704	2.7882
2.3199	6.6329		2.2738	2.8117		2.3216	4.2404
2.3707	8.2454		2.3177	3.948		2.3808	6.0266
2.423	12.075		2.3666	5.5424		2.4209	8.1545
2.4755	16.6845		2.4192	6.7962		2.4819	10.3755
			2.4669	11.8016

## Sheet: Fig2B
Glycerol
Animal 1_3days storage			Animal 2_3days storage			Animal 4_3days storage			Animal 1_7days storage			Animal 2_7days storage			Animal 3_7days storage
Sarcomere length (μm)	Stress (mN/mm2)		Sarcomere length (μm)	Stress (mN/mm2)		Sarcomere length (μm)	Stress (mN/mm2)		Sarcomere length (μm)	Stress (mN/mm2)		Sarcomere length (μm)	Stress (mN/mm2)		Sarcomere length (μm)	Stress (mN/mm2)
1.9336	0		1.94	0		1.93	0		1.9321	0		1.9384	0		1.9297	0
1.9676	0.402		1.9434	0.3696		1.9815	0.2871		1.9823	0.368		1.9879	0.3907		1.9815	0.4657
2.0264	0.8269		1.994	0.3028		2.0259	0.4554		2.0247	0.6491		2.038	0.7432		2.0221	0.734
2.0734	1.204		2.0266	0.6935		2.0735	0.8064		2.0747	1.0508		2.0816	1.1206		2.075	1.3032
2.1302	2.3847		2.0793	1.1337		2.1226	1.2387		2.1301	1.7504		2.1356	1.6908		2.1261	2.1053
2.1779	2.9449		2.1301	1.8468		2.176	2.0723		2.1743	2.3553		2.1811	2.5548		2.1692	2.5439
2.2255	4.3304		2.1744	2.798		2.2272	2.7281		2.2249	3.7895		2.2351	3.3179		2.2233	3.6293
2.275	5.1476		2.2183	3.6594		2.2718	4.0346		2.273	4.8837		2.2809	4.7218		2.2741	4.322
2.3282	6.0957		2.2654	5.2431		2.3232	4.5564		2.3291	6.1967		2.3278	5.5528		2.3274	5.8913
2.3775	7.7903		2.3266	6.2505		2.3773	6.4833		2.3623	6.5368		2.3776	6.6628		2.3718	7.1583
2.419	7.628		2.3718	7.1557		2.4161	7.3947		2.4138	7.4666		2.4345	8.7944		2.4207	8.3202
2.4799	9.7699		2.4293	8.9301		2.4716	9.4137		2.4745	8.7242		2.4842	8.5255		2.4619	9.2482
Relaxing
Animal 1			Animal 2			Animal 4
Sarcomere length (μm)	Stress (mN/mm2)		Sarcomere length (μm)	Stress (mN/mm2)		Sarcomere length (μm)	Stress (mN/mm2)
1.943	0		1.9627	0		1.9291	0
			1.939	0.1642		1.9847	0.3132
1.9877	0.1227		1.9798	0.1423		2.0262	0.3361
2.0297	0.6298		2.0268	0.26		2.0756	0.4248
2.0802	0.8069		2.0708	0.4438		2.1285	0.8016
2.1204	1.3526		2.118	0.7313		2.1755	0.992
2.1729	2.0933		2.1656	1.0822		2.229	1.7094
2.2269	2.7124		2.2236	1.7227		2.277	2.3697
2.2796	4.0071		2.2722	2.4844		2.321	3.2563
2.3232	5.4626		2.3114	2.8815		2.3747	4.3861
2.3726	6.0748		2.3577	3.9426		2.4235	6.3961
2.4348	7.6894		2.4174	4.9024		2.4778	6.5954
2.4632	8.3004		2.465	7.3406

## Sheet: Fig2C
Glycerol
Animal 1_3days storage			Animal 2_3days storage			Animal 4_3days storage			Animal 1_7days storage			Animal 2_7days storage			Animal 3_7days storage
Sarcomere length (μm)	Stress (mN/mm2)		Sarcomere length (μm)	Stress (mN/mm2)		Sarcomere length (μm)	Stress (mN/mm2)		Sarcomere length (μm)	Stress (mN/mm2)		Sarcomere length (μm)	Stress (mN/mm2)		Sarcomere length (μm)	Stress (mN/mm2)
1.9336	0		1.94	0		1.93	0		1.9321	0		1.9384	0		1.9297	0
1.9676	0.1813		1.9434	0.4032		1.9815	0.4472		1.9823	0.2469		1.9879	0.4437		1.9815	0.338
2.0264	0.4175		1.994	0.6353		2.0259	0.3592		2.0247	0.4431		2.038	0.3769		2.0221	0.4785
2.0734	0.832		2.0266	0.3049		2.0735	0.3911		2.0747	0.6584		2.0816	0.3785		2.075	0.7511
2.1302	0.5293		2.0793	0.4064		2.1226	0.7224		2.1301	0.6779		2.1356	0.5722		2.1261	0.9418
2.1779	1.5124		2.1301	0.638		2.176	0.9316		2.1743	1.0282		2.1811	0.8271		2.1692	1.6342
2.2255	1.3214		2.1744	0.811		2.2272	1.0262		2.2249	1.0812		2.2351	1.0079		2.2233	1.9109
2.275	0.8802		2.2183	1.5554		2.2718	1.5639		2.273	1.487		2.2809	1.7801		2.2741	2.2395
2.3282	2.8566		2.2654	2.2321		2.3232	1.3725		2.3291	2.1561		2.3278	1.2642		2.3274	3.422
2.3775	2.8854		2.3266	2.9132		2.3773	2.0255		2.3623	2.9741		2.3776	2.4768		2.3718	3.8289
2.419	6.1651		2.3718	2.9636		2.4161	2.146		2.4138	4.4285		2.4345	3.4341		2.4207	5.0475
2.4799	4.3486		2.4293	4.7401		2.4716	3.5977		2.4745	4.9468		2.4842	5.1193		2.4619	4.6023
Relaxing
Animal 1			Animal 2			Animal 4
Sarcomere length (μm)	Stress (mN/mm2)		Sarcomere length (μm)	Stress (mN/mm2)		Sarcomere length (μm)	Stress (mN/mm2)
1.943	0		1.9627	0		1.9291	0
1.9877	0.4495		1.939	0.2111		1.9847	0.2021
2.0297	0.3391		1.9798	0.2711		2.0262	0.2058
2.0802	1.0352		2.0268	0.2264		2.0756	0.4378
2.1204	0.6937		2.0708	0.3234		2.1285	0.4283
2.1729	0.4682		2.118	0.3129		2.1755	0.5123
2.2269	1.1034		2.1656	0.3405		2.229	0.4359
2.2796	0.7792		2.2236	0.5168		2.277	0.4185
2.3232	1.1704		2.2722	0.3273		2.321	0.9842
2.3726	2.1707		2.3114	1.0666		2.3747	1.6406
2.4348	4.3856		2.3577	1.5998		2.4235	1.7584
			2.4174	1.8938		2.4778	3.7801
			2.465	4.461

## Sheet: Fig3A
Time (s)	Force (mN)	Sarcomere length (μm)
0	0.45162	2.4
0.0002	0.45225	2.4002
0.0004	0.45303	2.40023
0.0006	0.45284	2.40013
0.0008	0.45166	2.4002
0.001	0.45203	2.40015
0.0012	0.4533	2.40013
0.0014	0.45248	2.4003
0.0016	0.45157	2.40008
0.0018	0.45216	2.40023
0.002	0.45357	2.40004
0.0022	0.45339	2.40023
0.0024	0.45239	2.4002
0.0026	0.4518	2.4
0.0028	0.45221	2.39995
0.003	0.45248	2.40038
0.0032	0.45107	2.39997
0.0034	0.45207	2.4003
0.0036	0.4528	2.4002
0.0038	0.45271	2.40032
0.004	0.45034	2.39987
0.0042	0.45134	2.40025
0.0044	0.45203	2.4001
0.0046	0.45248	2.40023
0.0048	0.45057	2.40015
0.005	0.45193	2.40013
0.0052	0.45225	2.4002
0.0054	0.45216	2.4003
0.0056	0.4513	2.40013
0.0058	0.45216	2.40028
0.006	0.45225	2.40015
0.0062	0.45253	2.4002
0.0064	0.45121	2.40015
0.0066	0.45148	2.40032
0.0068	0.45243	2.40004
0.007	0.45257	2.40032
0.0072	0.4513	2.4002
0.0074	0.45203	2.40017
0.0076	0.45257	2.40002
0.0078	0.45257	2.40025
0.008	0.45148	2.40002
0.0082	0.45184	2.40013
0.0084	0.45225	2.40015
0.0086	0.45284	2.40035
0.0088	0.45102	2.40002
0.009	0.45184	2.40028
0.0092	0.45289	2.40013
0.0094	0.45294	2.4003
0.0096	0.45134	2.40013
0.0098	0.45221	2.4004
0.01	0.45271	2.39997
0.0102	0.45385	2.40008
0.0104	0.45198	2.40008
0.0106	0.45184	2.4
0.0108	0.45248	2.40004
0.011	0.45266	2.40004
0.0112	0.45225	2.4001
0.0114	0.45134	2.40025
0.0116	0.45043	2.3998
0.0118	0.45061	2.4004
0.012	0.45175	2.40008
0.0122	0.45139	2.39969
0.0124	0.45093	2.39993
0.0126	0.45175	2.40015
0.0128	0.45061	2.40004
0.013	0.45102	2.40017
0.0132	0.45184	2.40013
0.0134	0.45262	2.40038
0.0136	0.45148	2.40002
0.0138	0.45216	2.40008
0.014	0.45275	2.40015
0.0142	0.45284	2.40025
0.0144	0.45175	2.39997
0.0146	0.4523	2.40015
0.0148	0.45239	2.40002
0.015	0.45362	2.40023
0.0152	0.45239	2.40013
0.0154	0.45234	2.40035
0.0156	0.45316	2.39993
0.0158	0.45371	2.40032
0.016	0.4523	2.40017
0.0162	0.4528	2.40017
0.0164	0.45262	2.4001
0.0166	0.45357	2.40025
0.0168	0.45257	2.4
0.017	0.45216	2.40025
0.0172	0.45271	2.39993
0.0174	0.4538	2.40013
0.0176	0.45221	2.40015
0.0178	0.45243	2.40017
0.018	0.45284	2.40002
0.0182	0.45307	2.40023
0.0184	0.45221	2.40013
0.0186	0.45125	2.4
0.0188	0.45152	2.39993
0.019	0.45321	2.40045
0.0192	0.45221	2.40015
0.0194	0.45203	2.4
0.0196	0.45193	2.40017
0.0198	0.45284	2.40025
0.02	0.45189	2.39993
0.0202	0.45166	2.40002
0.0204	0.45175	2.4002
0.0206	0.45257	2.40038
0.0208	0.45189	2.40017
0.021	0.45061	2.40008
0.0212	0.4518	2.40023
0.0214	0.4528	2.40002
0.0216	0.45139	2.40023
0.0218	0.45134	2.40004
0.022	0.45239	2.40025
0.0222	0.45253	2.40015
0.0224	0.45166	2.40023
0.0226	0.45193	2.4001
0.0228	0.45234	2.40013
0.023	0.45316	2.4001
0.0232	0.45234	2.4002
0.0234	0.45171	2.40025
0.0236	0.45198	2.40013
0.0238	0.45335	2.40017
0.024	0.45248	2.40028
0.0242	0.45139	2.40025
0.0244	0.45253	2.4
0.0246	0.45284	2.40025
0.0248	0.45221	2.40002
0.025	0.45175	2.40013
0.0252	0.45221	2.40015
0.0254	0.45325	2.40028
0.0256	0.45207	2.40004
0.0258	0.45171	2.4002
0.026	0.45225	2.40015
0.0262	0.45325	2.4003
0.0264	0.45221	2.40008
0.0266	0.45175	2.40023
0.0268	0.45212	2.4
0.027	0.45221	2.39985
0.0272	0.45221	2.40023
0.0274	0.45262	2.40028
0.0276	0.45148	2.40025
0.0278	0.45175	2.4001
0.028	0.45266	2.40004
0.0282	0.45084	2.4004
0.0284	0.45171	2.39987
0.0286	0.45162	2.39995
0.0288	0.4518	2.39997
0.029	0.45116	2.39982
0.0292	0.45075	2.40008
0.0294	0.45189	2.40008
0.0296	0.45239	2.40023
0.0298	0.4507	2.40013
0.03	0.4513	2.40015
0.0302	0.45275	2.40015
0.0304	0.45253	2.40023
0.0306	0.45116	2.40002
0.0308	0.45262	2.40017
0.031	0.4528	2.40017
0.0312	0.45275	2.4
0.0314	0.45193	2.40023
0.0316	0.45234	2.40017
0.0318	0.45266	2.40008
0.032	0.45316	2.4001
0.0322	0.45166	2.4003
0.0324	0.45189	2.40017
0.0326	0.45275	2.4
0.0328	0.45271	2.40023
0.033	0.45207	2.40017
0.0332	0.45248	2.40028
0.0334	0.45271	2.40008
0.0336	0.45335	2.40013
0.0338	0.45171	2.40015
0.034	0.4518	2.4003
0.0342	0.4528	2.39995
0.0344	0.45294	2.4004
0.0346	0.45189	2.40017
0.0348	0.45257	2.40023
0.035	0.45243	2.40028
0.0352	0.45266	2.40008
0.0354	0.4528	2.40004
0.0356	0.45193	2.40013
0.0358	0.45171	2.40017
0.036	0.4528	2.40043
0.0362	0.4528	2.40004
0.0364	0.45171	2.40025
0.0366	0.45166	2.40015
0.0368	0.45171	2.4003
0.037	0.45198	2.40002
0.0372	0.45212	2.40028
0.0374	0.45162	2.39977
0.0376	0.4523	2.40023
0.0378	0.45111	2.40025
0.038	0.4513	2.40008
0.0382	0.45207	2.40004
0.0384	0.45243	2.40025
0.0386	0.45166	2.4001
0.0388	0.45198	2.40008
0.039	0.45225	2.40017
0.0392	0.45307	2.40025
0.0394	0.45157	2.39997
0.0396	0.4518	2.40035
0.0398	0.4523	2.40008
0.04	0.45316	2.40002
0.0402	0.45152	2.4001
0.0404	0.4523	2.40032
0.0406	0.45262	2.40004
0.0408	0.45284	2.4003
0.041	0.4523	2.40002
0.0412	0.45216	2.40028
0.0414	0.45212	2.40013
0.0416	0.45325	2.4001
0.0418	0.45152	2.40015
0.042	0.45171	2.4003
0.0422	0.45253	2.4
0.0424	0.45289	2.4002
0.0426	0.4518	2.40013
0.0428	0.45184	2.4002
0.043	0.45212	2.4001
0.0432	0.45253	2.40002
0.0434	0.45139	2.40032
0.0436	0.45184	2.40002
0.0438	0.45376	2.39974
0.044	0.45248	2.39974
0.0442	0.45121	2.40015
0.0444	0.45152	2.40015
0.0446	0.45189	2.40013
0.0448	0.45294	2.40002
0.045	0.45207	2.40013
0.0452	0.4502	2.3998
0.0454	0.44993	2.40002
0.0456	0.4528	2.39987
0.0458	0.45139	2.4002
0.046	0.45061	2.39989
0.0462	0.45116	2.4003
0.0464	0.4523	2.40013
0.0466	0.45139	2.40015
0.0468	0.45089	2.40002
0.047	0.45207	2.40038
0.0472	0.45316	2.4001
0.0474	0.45225	2.40015
0.0476	0.45198	2.40004
0.0478	0.45266	2.40028
0.048	0.45284	2.39997
0.0482	0.45221	2.40028
0.0484	0.45175	2.40015
0.0486	0.45225	2.40025
0.0488	0.45271	2.39989
0.049	0.45234	2.40028
0.0492	0.45189	2.40008
0.0494	0.4523	2.40035
0.0496	0.4528	2.40002
0.0498	0.45303	2.40028
0.05	0.45152	2.40004
0.0502	0.45253	2.4002
0.0504	0.45284	2.40013
0.0506	0.45262	2.4003
0.0508	0.45166	2.4
0.051	0.45216	2.4003
0.0512	0.4528	2.40008
0.0514	0.45312	2.4002
0.0516	0.45175	2.40028
0.0518	0.45257	2.4
0.052	0.45307	2.39995
0.0522	0.45162	2.40035
0.0524	0.4528	2.40008
0.0526	0.45275	2.40008
0.0528	0.45239	2.40015
0.053	0.45371	2.40013
0.0532	0.45066	2.40004
0.0534	0.45243	2.39993
0.0536	0.45325	2.40035
0.0538	0.4523	2.40013
0.054	0.44993	2.40008
0.0542	0.45193	2.40002
0.0544	0.45257	2.40023
0.0546	0.45257	2.40004
0.0548	0.45162	2.40025
0.055	0.45207	2.40013
0.0552	0.45248	2.40028
0.0554	0.45294	2.40002
0.0556	0.45166	2.40025
0.0558	0.45239	2.40004
0.056	0.45316	2.40038
0.0562	0.45257	2.40004
0.0564	0.45184	2.40023
0.0566	0.45253	2.40023
0.0568	0.45325	2.4002
0.057	0.45312	2.4
0.0572	0.45216	2.40028
0.0574	0.45203	2.39995
0.0576	0.45325	2.40023
0.0578	0.45275	2.40004
0.058	0.45203	2.40032
0.0582	0.45257	2.40023
0.0584	0.45321	2.40028
0.0586	0.4528	2.4001
0.0588	0.45212	2.40035
0.059	0.45248	2.4002
0.0592	0.4533	2.40017
0.0594	0.45275	2.40023
0.0596	0.45193	2.40028
0.0598	0.45234	2.40023
0.06	0.45316	2.40028
0.0602	0.4523	2.4
0.0604	0.45171	2.40038
0.0606	0.45139	2.40032
0.0608	0.45376	2.39993
0.061	0.45321	2.4003
0.0612	0.45048	2.40008
0.0614	0.45139	2.3998
0.0616	0.45084	2.40002
0.0618	0.45234	2.40032
0.062	0.45093	2.40048
0.0622	0.45125	2.39982
0.0624	0.44975	2.4001
0.0626	0.45143	2.4001
0.0628	0.45139	2.40025
0.063	0.45025	2.4002
0.0632	0.4518	2.40013
0.0634	0.45275	2.40023
0.0636	0.45166	2.4001
0.0638	0.45125	2.40004
0.064	0.45307	2.40015
0.0642	0.45303	2.40025
0.0644	0.45184	2.40002
0.0646	0.45207	2.40023
0.0648	0.45266	2.4003
0.065	0.45289	2.40008
0.0652	0.45253	2.40013
0.0654	0.45189	2.40038
0.0656	0.45257	2.4
0.0658	0.45321	2.4001
0.066	0.45239	2.40017
0.0662	0.45198	2.4002
0.0664	0.45303	2.4002
0.0666	0.45266	2.40025
0.0668	0.45234	2.40002
0.067	0.45203	2.40038
0.0672	0.45216	2.40008
0.0674	0.45339	2.40017
0.0676	0.45234	2.4002
0.0678	0.45203	2.40032
0.068	0.45253	2.40004
0.0682	0.4528	2.40028
0.0684	0.45207	2.40008
0.0686	0.45234	2.39987
0.0688	0.45271	2.40013
0.069	0.45307	2.40013
0.0692	0.45325	2.39993
0.0694	0.45243	2.4003
0.0696	0.45275	2.39993
0.0698	0.45221	2.40043
0.07	0.45107	2.40008
0.0702	0.45198	2.4001
0.0704	0.45225	2.39997
0.0706	0.45371	2.40017
0.0708	0.45262	2.40008
0.071	0.45111	2.4002
0.0712	0.45207	2.4002
0.0714	0.4533	2.40023
0.0716	0.4518	2.4001
0.0718	0.45152	2.40017
0.072	0.45248	2.40015
0.0722	0.45325	2.40025
0.0724	0.4518	2.40013
0.0726	0.45212	2.40017
0.0728	0.45271	2.40023
0.073	0.45316	2.40004
0.0732	0.45262	2.4
0.0734	0.45189	2.4003
0.0736	0.45248	2.39997
0.0738	0.4533	2.40023
0.074	0.45248	2.4002
0.0742	0.45157	2.40025
0.0744	0.4523	2.39993
0.0746	0.45303	2.40045
0.0748	0.45221	2.4
0.075	0.45198	2.40025
0.0752	0.45212	2.40015
0.0754	0.45335	2.40023
0.0756	0.45262	2.40017
0.0758	0.45157	2.4002
0.076	0.45225	2.4001
0.0762	0.45303	2.40051
0.0764	0.45239	2.39997
0.0766	0.4518	2.40015
0.0768	0.45262	2.40015
0.077	0.4533	2.40017
0.0772	0.45234	2.4002
0.0774	0.45143	2.40008
0.0776	0.45284	2.4
0.0778	0.4518	2.4
0.078	0.45102	2.39974
0.0782	0.44975	2.4002
0.0784	0.4528	2.39997
0.0786	0.45266	2.40004
0.0788	0.45162	2.39972
0.079	0.44916	2.40045
0.0792	0.45121	2.40017
0.0794	0.45148	2.40023
0.0796	0.45152	2.40004
0.0798	0.45043	2.40038
0.08	0.45152	2.4
0.0802	0.45262	2.40023
0.0804	0.45239	2.40025
0.0806	0.45111	2.4001
0.0808	0.45207	2.40008
0.081	0.45298	2.40028
0.0812	0.45303	2.40004
0.0814	0.45175	2.40015
0.0816	0.45216	2.40015
0.0818	0.45312	2.40017
0.082	0.45298	2.40008
0.0822	0.45152	2.4002
0.0824	0.45216	2.40004
0.0826	0.45298	2.40023
0.0828	0.45243	2.4
0.083	0.45175	2.40015
0.0832	0.45203	2.40017
0.0834	0.45248	2.40023
0.0836	0.4528	2.39989
0.0838	0.45162	2.40023
0.084	0.45162	2.40025
0.0842	0.45257	2.40002
0.0844	0.45221	2.40025
0.0846	0.45125	2.40004
0.0848	0.45193	2.40032
0.085	0.45193	2.40017
0.0852	0.45339	2.40038
0.0854	0.45148	2.40002
0.0856	0.45253	2.40025
0.0858	0.45335	2.40004
0.086	0.45398	2.4
0.0862	0.45007	2.4001
0.0864	0.45166	2.4
0.0866	0.45239	2.40045
0.0868	0.45307	2.39972
0.087	0.45134	2.40013
0.0872	0.45102	2.40023
0.0874	0.45175	2.40035
0.0876	0.45253	2.4
0.0878	0.45084	2.4002
0.088	0.4518	2.39997
0.0882	0.45203	2.40023
0.0884	0.45243	2.40015
0.0886	0.4518	2.40004
0.0888	0.45203	2.40028
0.089	0.45212	2.40008
0.0892	0.45339	2.4001
0.0894	0.45221	2.40025
0.0896	0.45184	2.40028
0.0898	0.45271	2.40008
0.09	0.45298	2.40015
0.0902	0.45148	2.4002
0.0904	0.45216	2.4002
0.0906	0.45207	2.4001
0.0908	0.45312	2.40023
0.091	0.45216	2.40023
0.0912	0.45162	2.40008
0.0914	0.45221	2.4001
0.0916	0.45312	2.4003
0.0918	0.45162	2.40013
0.092	0.45175	2.40004
0.0922	0.45225	2.4002
0.0924	0.45339	2.40025
0.0926	0.45189	2.40013
0.0928	0.45152	2.4
0.093	0.4523	2.40025
0.0932	0.45335	2.40008
0.0934	0.45198	2.40025
0.0936	0.45203	2.39995
0.0938	0.45325	2.4002
0.094	0.45253	2.40035
0.0942	0.45239	2.3998
0.0944	0.45102	2.39989
0.0946	0.45243	2.40063
0.0948	0.45344	2.4001
0.095	0.45093	2.39985
0.0952	0.45066	2.39993
0.0954	0.45116	2.40025
0.0956	0.45171	2.40017
0.0958	0.45107	2.4
0.096	0.45048	2.4
0.0962	0.45193	2.40032
0.0964	0.4518	2.40002
0.0966	0.45171	2.4001
0.0968	0.45139	2.40017
0.097	0.45198	2.40025
0.0972	0.45316	2.4
0.0974	0.45312	2.40028
0.0976	0.45212	2.40015
0.0978	0.45312	2.40017
0.098	0.4533	2.40017
0.0982	0.45262	2.40028
0.0984	0.45221	2.39995
0.0986	0.45275	2.4003
0.0988	0.45307	2.4
0.099	0.45357	2.4003
0.0992	0.45121	2.39997
0.0994	0.45243	2.4002
0.0996	0.45284	2.4
0.0998	0.45243	2.4003
0.1	0.45152	2.4001
0.1002	0.45248	2.40028
0.1004	0.45284	2.40008
0.1006	0.45307	2.40015
0.1008	0.45152	2.40028
0.101	0.45225	2.40002
0.1012	0.45312	2.40017
0.1014	0.45243	2.40004
0.1016	0.45107	2.4003
0.1018	0.45225	2.40004
0.102	0.45262	2.39995
0.1022	0.45312	2.40023
0.1024	0.45152	2.40015
0.1026	0.45084	2.39985
0.1028	0.45307	2.40015
0.103	0.45139	2.4
0.1032	0.44989	2.40013
0.1034	0.45102	2.40015
0.1036	0.45448	2.40004
0.1038	0.45271	2.40004
0.104	0.45107	2.40002
0.1042	0.45189	2.40013
0.1044	0.45271	2.40023
0.1046	0.45207	2.39997
0.1048	0.45125	2.4003
0.105	0.45157	2.4001
0.1052	0.45243	2.40025
0.1054	0.4528	2.40008
0.1056	0.45157	2.4003
0.1058	0.45248	2.40002
0.106	0.45284	2.4002
0.1062	0.45298	2.40013
0.1064	0.45221	2.4002
0.1066	0.45234	2.40015
0.1068	0.45312	2.40043
0.107	0.45307	2.4
0.1072	0.45198	2.40017
0.1074	0.45248	2.40013
0.1076	0.45321	2.40028
0.1078	0.45312	2.40015
0.108	0.45157	2.40028
0.1082	0.45216	2.4
0.1084	0.45234	2.40035
0.1086	0.45312	2.39997
0.1088	0.45184	2.4002
0.109	0.45198	2.39997
0.1092	0.45321	2.4003
0.1094	0.45339	2.40015
0.1096	0.45234	2.40013
0.1098	0.45257	2.39997
0.11	0.45325	2.4001
0.1102	0.45294	2.4002
0.1104	0.45234	2.39997
0.1106	0.45203	2.40008
0.1108	0.45275	2.40004
0.111	0.45312	2.40013
0.1112	0.45198	2.4002
0.1114	0.45061	2.4002
0.1116	0.45303	2.40025
0.1118	0.45203	2.39997
0.112	0.45034	2.39949
0.1122	0.45125	2.4001
0.1124	0.45221	2.40008
0.1126	0.45175	2.39993
0.1128	0.45066	2.40013
0.113	0.45111	2.40023
0.1132	0.45189	2.40013
0.1134	0.45234	2.40013
0.1136	0.45157	2.4002
0.1138	0.45139	2.40008
0.114	0.45275	2.40028
0.1142	0.45316	2.40008
0.1144	0.45257	2.40017
0.1146	0.45198	2.40002
0.1148	0.45321	2.40032
0.115	0.45376	2.40023
0.1152	0.4533	2.40015
0.1154	0.45198	2.40008
0.1156	0.45321	2.40017
0.1158	0.45348	2.40023
0.116	0.45253	2.40017
0.1162	0.45203	2.40013
0.1164	0.45321	2.40023
0.1166	0.45303	2.4004
0.1168	0.45243	2.39985
0.117	0.4518	2.40035
0.1172	0.45303	2.40023
0.1174	0.45321	2.40004
0.1176	0.45198	2.4002
0.1178	0.45216	2.4002
0.118	0.45294	2.40004
0.1182	0.45275	2.40032
0.1184	0.4523	2.40004
0.1186	0.4518	2.40023
0.1188	0.45225	2.4001
0.119	0.45335	2.40004
0.1192	0.45303	2.39995
0.1194	0.45175	2.4004
0.1196	0.45248	2.40032
0.1198	0.45139	2.40017
0.12	0.45321	2.39995
0.1202	0.45166	2.4001
0.1204	0.45093	2.4002
0.1206	0.45203	2.40028
0.1208	0.45198	2.39995
0.121	0.45134	2.40032
0.1212	0.45207	2.40008
0.1214	0.45321	2.40013
0.1216	0.4518	2.40015
0.1218	0.45157	2.4003
0.122	0.45257	2.4001
0.1222	0.45307	2.40035
0.1224	0.45203	2.4001
0.1226	0.45175	2.4002
0.1228	0.45221	2.40013
0.123	0.45243	2.40038
0.1232	0.45234	2.39997
0.1234	0.45125	2.40038
0.1236	0.45239	2.40004
0.1238	0.45316	2.40015
0.124	0.45216	2.40004
0.1242	0.45102	2.40015
0.1244	0.45253	2.40008
0.1246	0.45307	2.40025
0.1248	0.45248	2.4001
0.125	0.45175	2.4003
0.1252	0.4523	2.40004
0.1254	0.45303	2.40017
0.1256	0.45253	2.40008
0.1258	0.45157	2.40043
0.126	0.45243	2.4001
0.1262	0.45275	2.40028
0.1264	0.45253	2.4002
0.1266	0.45216	2.40038
0.1268	0.45203	2.40017
0.127	0.45376	2.40017
0.1272	0.45275	2.4001
0.1274	0.45312	2.40013
0.1276	0.45057	2.39995
0.1278	0.45289	2.39995
0.128	0.45184	2.40013
0.1282	0.45111	2.4003
0.1284	0.45216	2.39989
0.1286	0.45184	2.40015
0.1288	0.45111	2.40028
0.129	0.45025	2.39987
0.1292	0.45093	2.39995
0.1294	0.45162	2.40008
0.1296	0.4513	2.4001
0.1298	0.45034	2.40015
0.13	0.45125	2.40004
0.1302	0.45248	2.4002
0.1304	0.45207	2.40043
0.1306	0.45162	2.39997
0.1308	0.45166	2.4002
0.131	0.45271	2.40035
0.1312	0.45266	2.4
0.1314	0.45175	2.40028
0.1316	0.45239	2.4002
0.1318	0.45344	2.40004
0.132	0.45253	2.40023
0.1322	0.45203	2.40008
0.1324	0.45262	2.40017
0.1326	0.4528	2.4002
0.1328	0.45316	2.40017
0.133	0.45207	2.40015
0.1332	0.45243	2.40035
0.1334	0.45275	2.40002
0.1336	0.45312	2.40023
0.1338	0.45148	2.40015
0.134	0.45266	2.4001
0.1342	0.45275	2.40013
0.1344	0.45321	2.40015
0.1346	0.45166	2.4001
0.1348	0.45193	2.40017
0.135	0.45289	2.40025
0.1352	0.45262	2.40035
0.1354	0.45148	2.40008
0.1356	0.45143	2.40013
0.1358	0.45239	2.39993
0.136	0.4533	2.40023
0.1362	0.45152	2.40008
0.1364	0.45116	2.39997
0.1366	0.45262	2.4001
0.1368	0.45262	2.40015
0.137	0.45093	2.40035
0.1372	0.45212	2.40002
0.1374	0.45212	2.4001
0.1376	0.45225	2.40008
0.1378	0.45175	2.40025
0.138	0.45143	2.39995
0.1382	0.45225	2.40038
0.1384	0.45298	2.39997
0.1386	0.45184	2.40017
0.1388	0.45166	2.40013
0.139	0.45298	2.40017
0.1392	0.45271	2.40008
0.1394	0.45203	2.40032
0.1396	0.4523	2.40013
0.1398	0.45289	2.40023
0.14	0.45284	2.40004
0.1402	0.45253	2.40025
0.1404	0.45193	2.40013
0.1406	0.45266	2.40008
0.1408	0.45307	2.40013
0.141	0.45207	2.40032
0.1412	0.45189	2.40002
0.1414	0.45262	2.40015
0.1416	0.45289	2.40002
0.1418	0.45239	2.4002
0.142	0.45171	2.40004
0.1422	0.45239	2.40028
0.1424	0.45335	2.40023
0.1426	0.45239	2.40028
0.1428	0.45162	2.40023
0.143	0.45253	2.40008
0.1432	0.45275	2.4001
0.1434	0.45198	2.4
0.1436	0.4528	2.39989
0.1438	0.45394	2.39977
0.144	0.45303	2.39993
0.1442	0.45162	2.39995
0.1444	0.45134	2.40004
0.1446	0.45148	2.39997
0.1448	0.45243	2.40015
0.145	0.45134	2.40051
0.1452	0.45193	2.39969
0.1454	0.45193	2.39974
0.1456	0.4507	2.40013
0.1458	0.45084	2.4003
0.146	0.45075	2.40017
0.1462	0.45048	2.40004
0.1464	0.45234	2.40025
0.1466	0.45175	2.40017
0.1468	0.45125	2.40008
0.147	0.45216	2.4001
0.1472	0.45303	2.40025
0.1474	0.45239	2.4
0.1476	0.45171	2.4002
0.1478	0.45271	2.40004
0.148	0.45298	2.40043
0.1482	0.45243	2.39995
0.1484	0.45171	2.4004
0.1486	0.45239	2.40015
0.1488	0.45339	2.4002
0.149	0.45198	2.40008
0.1492	0.45189	2.40028
0.1494	0.45248	2.4001
0.1496	0.45271	2.40032
0.1498	0.4523	2.4
0.15	0.45203	2.40032
0.1502	0.45203	2.40013
0.1504	0.45325	2.40017
0.1506	0.45243	2.40015
0.1508	0.45203	2.40015
0.151	0.45284	2.40017
0.1512	0.45262	2.40004
0.1514	0.4528	2.40013
0.1516	0.45193	2.40013
0.1518	0.4523	2.40023
0.152	0.45262	2.40056
0.1522	0.45312	2.40002
0.1524	0.45312	2.40008
0.1526	0.45216	2.40043
0.1528	0.45275	2.40028
0.153	0.45225	2.3998
0.1532	0.45148	2.40015
0.1534	0.45139	2.40051
0.1536	0.45248	2.40045
0.1538	0.45212	2.4001
0.154	0.45143	2.40002
0.1542	0.45184	2.40008
0.1544	0.45253	2.40008
0.1546	0.45225	2.40017
0.1548	0.45116	2.40008
0.155	0.45243	2.4002
0.1552	0.45243	2.40013
0.1554	0.45316	2.40013
0.1556	0.45184	2.40015
0.1558	0.45266	2.40023
0.156	0.45298	2.40008
0.1562	0.45348	2.40028
0.1564	0.45152	2.4002
0.1566	0.45243	2.40017
0.1568	0.45335	2.4002
0.157	0.45325	2.40025
0.1572	0.45189	2.39997
0.1574	0.45262	2.40025
0.1576	0.45321	2.40017
0.1578	0.45357	2.40023
0.158	0.45184	2.40002
0.1582	0.45239	2.4002
0.1584	0.45344	2.40004
0.1586	0.45362	2.40025
0.1588	0.45184	2.39985
0.159	0.45284	2.40035
0.1592	0.45303	2.40038
0.1594	0.45353	2.39993
0.1596	0.45207	2.40008
0.1598	0.45243	2.40002
0.16	0.45303	2.40023
0.1602	0.45316	2.40017
0.1604	0.45175	2.40045
0.1606	0.45262	2.40023
0.1608	0.4533	2.40025
0.161	0.45403	2.40023
0.1612	0.45166	2.3998
0.1614	0.45143	2.40004
0.1616	0.45253	2.40056
0.1618	0.45325	2.40015
0.162	0.45093	2.4002
0.1622	0.45107	2.40008
0.1624	0.45175	2.40023
0.1626	0.45207	2.39987
0.1628	0.45075	2.4001
0.163	0.4518	2.4002
0.1632	0.45189	2.40015
0.1634	0.45271	2.40015
0.1636	0.45203	2.40023
0.1638	0.45198	2.40013
0.164	0.45243	2.4003
0.1642	0.45307	2.4001
0.1644	0.45184	2.4003
0.1646	0.45175	2.40004
0.1648	0.45257	2.40017
0.165	0.45344	2.4002
0.1652	0.45216	2.40015
0.1654	0.45198	2.40002
0.1656	0.45248	2.4003
0.1658	0.45325	2.40002
0.166	0.45193	2.4003
0.1662	0.4518	2.40015
0.1664	0.45303	2.40015
0.1666	0.45321	2.40017
0.1668	0.45239	2.4002
0.167	0.45189	2.39995
0.1672	0.45275	2.40035
0.1674	0.45303	2.4
0.1676	0.45234	2.40017
0.1678	0.45152	2.40015
0.168	0.45239	2.40023
0.1682	0.45339	2.39995
0.1684	0.45225	2.40023
0.1686	0.45216	2.4001
0.1688	0.45257	2.39995
0.169	0.45321	2.40023
0.1692	0.45248	2.4006
0.1694	0.45052	2.40008
0.1696	0.45221	2.40017
0.1698	0.45316	2.40013
0.17	0.45207	2.4001
0.1702	0.45098	2.4002
0.1704	0.45034	2.40023
0.1706	0.45325	2.39989
0.1708	0.45162	2.40015
0.171	0.45111	2.40008
0.1712	0.45125	2.40025
0.1714	0.45212	2.40017
0.1716	0.45162	2.40017
0.1718	0.45116	2.40015
0.172	0.45193	2.4003
0.1722	0.45294	2.39997
0.1724	0.45239	2.40043
0.1726	0.45125	2.4001
0.1728	0.45271	2.40017
0.173	0.45262	2.40017
0.1732	0.45212	2.40028
0.1734	0.4518	2.40008
0.1736	0.45239	2.4001
0.1738	0.45262	2.40015
0.174	0.45275	2.40028
0.1742	0.45157	2.40013
0.1744	0.45216	2.40017
0.1746	0.45303	2.39995
0.1748	0.45239	2.40032
0.175	0.45152	2.40002
0.1752	0.45239	2.4002
0.1754	0.45298	2.40004
0.1756	0.45253	2.40032
0.1758	0.4518	2.4
0.176	0.45189	2.40025
0.1762	0.45289	2.4002
0.1764	0.45294	2.40023
0.1766	0.45157	2.40013
0.1768	0.45225	2.39997
0.177	0.45284	2.40032
0.1772	0.4528	2.4004
0.1774	0.45203	2.39985
0.1776	0.45189	2.39997
0.1778	0.45193	2.39995
0.178	0.45098	2.4002
0.1782	0.44979	2.4002
0.1784	0.45162	2.40013
0.1786	0.45184	2.40004
0.1788	0.4513	2.40002
0.179	0.45048	2.39993
0.1792	0.45111	2.40017
0.1794	0.45139	2.40015
0.1796	0.4518	2.39997
0.1798	0.45093	2.40028
0.18	0.45134	2.40015
0.1802	0.45221	2.40004
0.1804	0.4523	2.4001
0.1806	0.45148	2.40023
0.1808	0.4523	2.40015
0.181	0.45243	2.4001
0.1812	0.45303	2.40017
0.1814	0.4513	2.40017
0.1816	0.45225	2.40015
0.1818	0.45248	2.40017
0.182	0.4533	2.40017
0.1822	0.45148	2.40015
0.1824	0.45221	2.40017
0.1826	0.4528	2.4001
0.1828	0.45348	2.40015
0.183	0.45162	2.40015
0.1832	0.45243	2.40002
0.1834	0.45289	2.40028
0.1836	0.45325	2.4001
0.1838	0.4518	2.40015
0.184	0.45225	2.40008
0.1842	0.45257	2.4003
0.1844	0.45321	2.40013
0.1846	0.45139	2.40025
0.1848	0.45216	2.39987
0.185	0.45303	2.40017
0.1852	0.45357	2.40017
0.1854	0.45198	2.3998
0.1856	0.4518	2.4002
0.1858	0.45248	2.39985
0.186	0.45348	2.40013
0.1862	0.45075	2.40032
0.1864	0.45198	2.40008
0.1866	0.45275	2.40013
0.1868	0.45394	2.40015
0.187	0.45125	2.39977
0.1872	0.45139	2.40023
0.1874	0.45139	2.40004
0.1876	0.45325	2.40017
0.1878	0.4513	2.4
0.188	0.45125	2.4002
0.1882	0.45253	2.40013
0.1884	0.45289	2.4003
0.1886	0.45184	2.40008
0.1888	0.45203	2.40028
0.189	0.45253	2.40015
0.1892	0.45289	2.4002
0.1894	0.45207	2.4
0.1896	0.45212	2.4003
0.1898	0.45298	2.4001
0.19	0.45312	2.40013
0.1902	0.45184	2.40008
0.1904	0.45189	2.40035
0.1906	0.45266	2.40004
0.1908	0.45257	2.40025
0.191	0.45189	2.4001
0.1912	0.45198	2.40015
0.1914	0.45207	2.40013
0.1916	0.45266	2.40023
0.1918	0.45198	2.40025
0.192	0.45171	2.4003
0.1922	0.45248	2.40004
0.1924	0.45298	2.40023
0.1926	0.45184	2.4003
0.1928	0.45139	2.40017
0.193	0.45257	2.40015
0.1932	0.45289	2.4002
0.1934	0.45234	2.4003
0.1936	0.45139	2.40013
0.1938	0.45248	2.40015
0.194	0.45366	2.40035
0.1942	0.45275	2.40045
0.1944	0.45203	2.39967
0.1946	0.45207	2.39972
0.1948	0.45139	2.40045
0.195	0.45189	2.4001
0.1952	0.4518	2.40002
0.1954	0.45166	2.3998
0.1956	0.45221	2.40048
0.1958	0.45152	2.40002
0.196	0.45111	2.40013
0.1962	0.45157	2.40013
0.1964	0.45253	2.40028
0.1966	0.45111	2.40023
0.1968	0.45166	2.40028
0.197	0.45225	2.40015
0.1972	0.45289	2.40035
0.1974	0.45262	2.40015
0.1976	0.45207	2.40035
0.1978	0.45239	2.4
0.198	0.45371	2.40004
0.1982	0.45266	2.40017
0.1984	0.45166	2.40028
0.1986	0.4528	2.4
0.1988	0.45344	2.40025
0.199	0.45248	2.40013
0.1992	0.45198	2.4002
0.1994	0.45248	2.4001
0.1996	0.4528	2.40038
0.1998	0.45298	2.39995
0.2	0.45193	2.39997
0.2002	0.45239	2.34364
0.2004	0.4507	2.06625
0.2006	0.42521	1.91393
0.2008	0.36247	1.9668
0.201	0.28083	1.93891
0.2012	0.20348	1.90932
0.2014	0.1431	1.92936
0.2016	0.09807	1.92639
0.2018	0.06474	1.91866
0.202	0.04161	1.92281
0.2022	0.02454	1.92251
0.2024	0.01716	1.92142
0.2026	0.01985	1.92165
0.2028	0.02104	1.92178
0.203	0.01858	1.92203
0.2032	0.01534	1.92142
0.2034	0.01102	1.92096
0.2036	0.00952	1.9219
0.2038	0.01252	1.92159
0.204	0.0132	1.92053
0.2042	0.01216	1.92225
0.2044	0.01211	1.92129
0.2046	0.01015	1.92101
0.2048	0.01002	1.92185
0.205	0.01452	1.92142
0.2052	0.01575	1.92081
0.2054	0.01503	1.92195
0.2056	0.01302	1.92126
0.2058	0.01024	1.92109
0.206	0.00756	1.92163
0.2062	0.00779	1.92159
0.2064	0.00815	1.92109
0.2066	0.01079	1.9215
0.2068	0.01516	1.92132
0.207	0.01457	1.92111
0.2072	0.01229	1.92122
0.2074	0.01275	1.92152
0.2076	0.01188	1.92081
0.2078	0.00974	1.92137
0.208	0.00979	1.92137
0.2082	0.01125	1.92107
0.2084	0.01207	1.92107
0.2086	0.0127	1.92137
0.2088	0.0127	1.92086
0.209	0.01352	1.92122
0.2092	0.01393	1.92119
0.2094	0.01289	1.92107
0.2096	0.01088	1.92126
0.2098	0.01079	1.92126
0.21	0.01125	1.92088
0.2102	0.00933	1.92147
0.2104	0.00983	1.92132
0.2106	0.01293	1.92083
0.2108	0.01284	1.92122
0.211	0.01229	1.92107
0.2112	0.01197	1.92096
0.2114	0.01293	1.92124
0.2116	0.01188	1.92116
0.2118	0.01156	1.92055
0.212	0.01134	1.92086
0.2122	0.01216	1.92099
0.2124	0.01339	1.92096
0.2126	0.01211	1.92091
0.2128	0.01179	1.92104
0.213	0.01207	1.92101
0.2132	0.01052	1.92091
0.2134	0.00933	1.92101
0.2136	0.00902	1.92109
0.2138	0.00942	1.92114
0.214	0.00993	1.92094
0.2142	0.00952	1.92109
0.2144	0.00942	1.92107
0.2146	0.0107	1.92114
0.2148	0.01156	1.92101
0.215	0.0107	1.92124
0.2152	0.01011	1.92096
0.2154	0.0112	1.92107
0.2156	0.01152	1.92116
0.2158	0.01134	1.92104
0.216	0.01029	1.92101
0.2162	0.01106	1.92114
0.2164	0.01184	1.92111
0.2166	0.01097	1.92104
0.2168	0.01015	1.92104
0.217	0.01138	1.92101
0.2172	0.01188	1.92124
0.2174	0.01034	1.92091
0.2176	0.01011	1.92101
0.2178	0.01138	1.92109
0.218	0.01202	1.92109
0.2182	0.01234	1.92086
0.2184	0.01193	1.92114
0.2186	0.0132	1.92079
0.2188	0.01384	1.92068
0.219	0.0117	1.92104
0.2192	0.01243	1.92109
0.2194	0.01325	1.92083
0.2196	0.0148	1.92094
0.2198	0.01193	1.92088
0.22	0.01166	1.92111
0.2202	0.01366	1.97913
0.2204	0.01607	2.27896
0.2206	0.01767	2.45205
0.2208	0.04826	2.37188
0.221	0.12107	2.37792
0.2212	0.18253	2.41484
0.2214	0.19879	2.39203
0.2216	0.18513	2.39145
0.2218	0.15421	2.40157
0.222	0.12152	2.39698
0.2222	0.10017	2.39649
0.2224	0.09356	2.39819
0.2226	0.0896	2.39787
0.2228	0.0845	2.39823
0.223	0.07308	2.39756
0.2232	0.05964	2.39819
0.2234	0.05432	2.39883
0.2236	0.05864	2.39802
0.2238	0.06374	2.39804
0.224	0.06975	2.39911
0.2242	0.0703	2.39779
0.2244	0.06165	2.39838
0.2246	0.05118	2.39916
0.2248	0.04758	2.39804
0.225	0.05081	2.3984
0.2252	0.05842	2.39952
0.2254	0.06137	2.39799
0.2256	0.06142	2.3985
0.2258	0.06119	2.39926
0.226	0.06274	2.39838
0.2262	0.06388	2.39855
0.2264	0.06952	2.39921
0.2266	0.07558	2.39853
0.2268	0.07654	2.3986
0.227	0.07522	2.39944
0.2272	0.07617	2.39866
0.2274	0.07767	2.39873
0.2276	0.08114	2.39914
0.2278	0.08801	2.39866
0.228	0.09015	2.3985
0.2282	0.09147	2.39911
0.2284	0.09042	2.3983
0.2286	0.0876	2.39853
0.2288	0.0861	2.39914
0.229	0.09261	2.39858
0.2292	0.09511	2.39881
0.2294	0.09598	2.39896
0.2296	0.09839	2.39898
0.2298	0.09976	2.3989
0.23	0.10039	2.39916
0.2302	0.10149	2.39888
0.2304	0.10294	2.39903
0.2306	0.10499	2.39926
0.2308	0.10791	2.39881
0.231	0.10786	2.39911
0.2312	0.10964	2.39916
0.2314	0.11273	2.39905
0.2316	0.11465	2.3989
0.2318	0.11428	2.39929
0.232	0.11624	2.3989
0.2322	0.11674	2.39921
0.2324	0.11701	2.39898
0.2326	0.11751	2.39929
0.2328	0.11856	2.39898
0.233	0.12188	2.39918
0.2332	0.12498	2.39896
0.2334	0.12525	2.39931
0.2336	0.12644	2.39901
0.2338	0.12789	2.39924
0.234	0.12935	2.39901
0.2342	0.12953	2.39918
0.2344	0.13095	2.39916
0.2346	0.13295	2.39911
0.2348	0.13454	2.39914
0.235	0.1345	2.39921
0.2352	0.13591	2.39911
0.2354	0.13805	2.39918
0.2356	0.13887	2.39883
0.2358	0.13873	2.39929
0.236	0.13859	2.39918
0.2362	0.14192	2.39886
0.2364	0.14388	2.39926
0.2366	0.14388	2.39916
0.2368	0.14369	2.39898
0.237	0.14647	2.39898
0.2372	0.14838	2.39916
0.2374	0.14825	2.39908
0.2376	0.14975	2.39918
0.2378	0.15148	2.39924
0.238	0.15307	2.39933
0.2382	0.15257	2.39901
0.2384	0.15371	2.39933
0.2386	0.1559	2.39921
0.2388	0.15694	2.39924
0.239	0.15621	2.39916
0.2392	0.1579	2.39931
0.2394	0.16004	2.39924
0.2396	0.16072	2.39926
0.2398	0.16172	2.39916
0.24	0.16364	2.39929
0.2402	0.16514	2.39921
0.2404	0.16678	2.39914
0.2406	0.16628	2.39911
0.2408	0.16728	2.39942
0.241	0.16942	2.39903
0.2412	0.16992	2.39936
0.2414	0.17001	2.39926
0.2416	0.17142	2.39936
0.2418	0.17274	2.39926
0.242	0.17374	2.39926
0.2422	0.17434	2.39916
0.2424	0.17502	2.39944
0.2426	0.17597	2.39933
0.2428	0.17789	2.39914
0.243	0.17816	2.39918
0.2432	0.1798	2.39924
0.2434	0.18203	2.39924
0.2436	0.18399	2.39942
0.2438	0.1839	2.39901
0.244	0.18513	2.39921
0.2442	0.18667	2.39914
0.2444	0.18927	2.39918
0.2446	0.18963	2.39908
0.2448	0.1905	2.39942
0.245	0.19136	2.39878
0.2452	0.193	2.39903
0.2454	0.19323	2.39929
0.2456	0.19669	2.39926
0.2458	0.19637	2.39921
0.246	0.19824	2.39918
0.2462	0.19751	2.39924
0.2464	0.19851	2.39926
0.2466	0.19992	2.39911
0.2468	0.20184	2.39936
0.247	0.20097	2.39933
0.2472	0.20243	2.39914
0.2474	0.20366	2.39939
0.2476	0.20466	2.39936
0.2478	0.20425	2.39931
0.248	0.20466	2.39924
0.2482	0.20612	2.39933
0.2484	0.20794	2.39929
0.2486	0.20707	2.39921
0.2488	0.20735	2.39924
0.249	0.20967	2.39944
0.2492	0.2103	2.39926
0.2494	0.21012	2.39931
0.2496	0.2114	2.39905
0.2498	0.21267	2.39946
0.25	0.21363	2.39911
0.2502	0.21376	2.39936
0.2504	0.21367	2.39926
0.2506	0.21595	2.39931
0.2508	0.21718	2.39921
0.251	0.21672	2.39926
0.2512	0.21809	2.39933
0.2514	0.21923	2.39918
0.2516	0.22032	2.39936
0.2518	0.22018	2.39936
0.252	0.22005	2.39946
0.2522	0.22137	2.39926
0.2524	0.22437	2.39939
0.2526	0.2226	2.39959
0.2528	0.22501	2.39901
0.253	0.2251	2.39914
0.2532	0.22592	2.39933
0.2534	0.22519	2.39939
0.2536	0.22619	2.39957
0.2538	0.22856	2.39914
0.254	0.22952	2.39929
0.2542	0.22838	2.39926
0.2544	0.22952	2.39933
0.2546	0.23143	2.39918
0.2548	0.23239	2.39946
0.255	0.23234	2.39914
0.2552	0.23403	2.39939
0.2554	0.23507	2.39929
0.2556	0.23648	2.39949
0.2558	0.23621	2.39911
0.256	0.23735	2.39944
0.2562	0.23862	2.39921
0.2564	0.23999	2.39929
0.2566	0.23908	2.39933
0.2568	0.24067	2.39942
0.257	0.24218	2.39921
0.2572	0.24281	2.39936
0.2574	0.2424	2.39924
0.2576	0.24331	2.39942
0.2578	0.24391	2.39908
0.258	0.24527	2.39931
0.2582	0.24473	2.39931
0.2584	0.24504	2.39926
0.2586	0.24664	2.39921
0.2588	0.24759	2.39939
0.259	0.247	2.39933
0.2592	0.2475	2.39929
0.2594	0.24923	2.39924
0.2596	0.25033	2.39949
0.2598	0.24973	2.39908
0.26	0.25055	2.39933
0.2602	0.2516	2.39888
0.2604	0.25137	2.39959
0.2606	0.25156	2.39921
0.2608	0.25269	2.39931
0.261	0.25615	2.39918
0.2612	0.25602	2.39896
0.2614	0.25265	2.39905
0.2616	0.25597	2.39924
0.2618	0.25779	2.39954
0.262	0.25784	2.39893
0.2622	0.25661	2.39929
0.2624	0.25793	2.39939
0.2626	0.2597	2.39918
0.2628	0.26062	2.39926
0.263	0.25952	2.39921
0.2632	0.26098	2.39944
0.2634	0.26203	2.39924
0.2636	0.26307	2.39946
0.2638	0.26235	2.39933
0.264	0.26294	2.39952
0.2642	0.26348	2.39924
0.2644	0.26531	2.39939
0.2646	0.2643	2.39926
0.2648	0.26439	2.39929
0.265	0.26544	2.39933
0.2652	0.26694	2.39944
0.2654	0.26553	2.39924
0.2656	0.26617	2.39936
0.2658	0.26726	2.39929
0.266	0.26817	2.39944
0.2662	0.26722	2.39921
0.2664	0.26781	2.39939
0.2666	0.26872	2.39944
0.2668	0.27018	2.39936
0.267	0.26881	2.39939
0.2672	0.26959	2.39924
0.2674	0.27045	2.39933
0.2676	0.27159	2.39931
0.2678	0.27063	2.39926
0.268	0.27127	2.39942
0.2682	0.27195	2.39944
0.2684	0.27341	2.39931
0.2686	0.27282	2.39944
0.2688	0.27377	2.39949
0.269	0.27478	2.39908
0.2692	0.27605	2.39926
0.2694	0.27505	2.39901
0.2696	0.27478	2.39952
0.2698	0.27523	2.39944
0.27	0.27673	2.39901
0.2702	0.27719	2.39929
0.2704	0.27696	2.39914
0.2706	0.27733	2.39931
0.2708	0.27865	2.39916
0.271	0.27801	2.39936
0.2712	0.27824	2.39929
0.2714	0.27987	2.39936
0.2716	0.28097	2.39933
0.2718	0.28033	2.39944
0.272	0.2811	2.39914
0.2722	0.28229	2.39931
0.2724	0.28343	2.39939
0.2726	0.28306	2.39929
0.2728	0.28324	2.39933
0.273	0.28434	2.39944
0.2732	0.2857	2.39929
0.2734	0.28479	2.39952
0.2736	0.28525	2.39931
0.2738	0.28675	2.39939
0.274	0.28743	2.39933
0.2742	0.28634	2.39933
0.2744	0.28743	2.39939
0.2746	0.28798	2.39926
0.2748	0.28903	2.39933
0.275	0.28889	2.39939
0.2752	0.28903	2.39936
0.2754	0.28953	2.39939
0.2756	0.29094	2.39929
0.2758	0.28994	2.39946
0.276	0.29076	2.39924
0.2762	0.29121	2.39946
0.2764	0.29235	2.39926
0.2766	0.29176	2.39939
0.2768	0.29171	2.39949
0.277	0.29226	2.39926
0.2772	0.29344	2.39921
0.2774	0.29413	2.39952
0.2776	0.29467	2.39926
0.2778	0.29358	2.39903
0.278	0.29558	2.39903
0.2782	0.29476	2.39924
0.2784	0.29522	2.39924
0.2786	0.29522	2.39972
0.2788	0.29599	2.39936
0.279	0.29604	2.39921
0.2792	0.29617	2.39916
0.2794	0.29731	2.39924
0.2796	0.29836	2.39929
0.2798	0.29754	2.39949
0.28	0.298	2.39918
0.2802	0.29968	2.39954
0.2804	0.30032	2.39926
0.2806	0.30023	2.39933
0.2808	0.30014	2.39944
0.281	0.301	2.39944
0.2812	0.30168	2.39921
0.2814	0.30187	2.39939
0.2816	0.30114	2.39942
0.2818	0.30159	2.39926
0.282	0.30305	2.39918
0.2822	0.30287	2.39946
0.2824	0.30246	2.39916
0.2826	0.30341	2.39939
0.2828	0.3041	2.39936
0.283	0.30464	2.39942
0.2832	0.30373	2.39931
0.2834	0.30446	2.39939
0.2836	0.30592	2.39929
0.2838	0.30587	2.39952
0.284	0.30524	2.39933
0.2842	0.30665	2.39929
0.2844	0.30697	2.39939
0.2846	0.3076	2.39926
0.2848	0.30674	2.39933
0.285	0.30756	2.39936
0.2852	0.30892	2.39926
0.2854	0.30833	2.39942
0.2856	0.30778	2.39929
0.2858	0.30965	2.39896
0.286	0.31088	2.39949
0.2862	0.31084	2.39926
0.2864	0.30897	2.39926
0.2866	0.30942	2.39949
0.2868	0.31125	2.39921
0.287	0.31225	2.39901
0.2872	0.31166	2.39898
0.2874	0.3117	2.39929
0.2876	0.31279	2.39926
0.2878	0.31229	2.39933
0.288	0.31216	2.39944
0.2882	0.31329	2.39931
0.2884	0.31402	2.39931
0.2886	0.3143	2.39942
0.2888	0.31416	2.39926
0.289	0.31484	2.39942
0.2892	0.31562	2.39931
0.2894	0.3163	2.39931
0.2896	0.31484	2.39942
0.2898	0.31653	2.39942
0.29	0.31753	2.39933
0.2902	0.31735	2.39946
0.2904	0.31612	2.39921
0.2906	0.31803	2.39942
0.2908	0.31812	2.39944
0.291	0.31821	2.39924
0.2912	0.31803	2.39918
0.2914	0.31899	2.39961
0.2916	0.31958	2.39924
0.2918	0.31949	2.39936
0.292	0.31912	2.39931
0.2922	0.31949	2.39936
0.2924	0.32044	2.39936
0.2926	0.32053	2.39949
0.2928	0.31949	2.39931
0.293	0.32117	2.39931
0.2932	0.32103	2.39916
0.2934	0.32172	2.39942
0.2936	0.32126	2.39905
0.2938	0.32122	2.39931
0.294	0.32272	2.39933
0.2942	0.32272	2.39944
0.2944	0.32099	2.39926
0.2946	0.32276	2.39898
0.2948	0.32308	2.39929
0.295	0.32281	2.39942
0.2952	0.32304	2.39931
0.2954	0.32377	2.39905
0.2956	0.32531	2.39921
0.2958	0.32481	2.39916
0.296	0.3234	2.39933
0.2962	0.32459	2.39931
0.2964	0.32572	2.39939
0.2966	0.32509	2.39949
0.2968	0.32472	2.39924
0.297	0.32636	2.39936
0.2972	0.32677	2.39933
0.2974	0.32768	2.39946
0.2976	0.32677	2.39926
0.2978	0.32745	2.39946
0.298	0.32823	2.39926
0.2982	0.32896	2.39931
0.2984	0.32768	2.39933
0.2986	0.32887	2.39942
0.2988	0.32928	2.39939
0.299	0.32982	2.39931
0.2992	0.32887	2.39939
0.2994	0.32969	2.39942
0.2996	0.33055	2.39939
0.2998	0.33096	2.39944
0.3	0.33037	2.39954
0.3002	0.33087	2.39926
0.3004	0.33187	2.39933
0.3006	0.33228	2.39936
0.3008	0.33087	2.39949
0.301	0.33242	2.39914
0.3012	0.33296	2.39949
0.3014	0.33365	2.39924
0.3016	0.33319	2.39944
0.3018	0.33301	2.39933
0.302	0.33519	2.39961
0.3022	0.33515	2.39933
0.3024	0.33515	2.39944
0.3026	0.33437	2.39929
0.3028	0.33396	2.39924
0.303	0.33615	2.39936
0.3032	0.33615	2.39918
0.3034	0.33551	2.39905
0.3036	0.33497	2.39952
0.3038	0.33679	2.39924
0.304	0.33497	2.39936
0.3042	0.33538	2.39929
0.3044	0.33752	2.39944
0.3046	0.33733	2.39944
0.3048	0.33679	2.39933
0.305	0.33761	2.39929
0.3052	0.33852	2.39957
0.3054	0.33906	2.39924
0.3056	0.33843	2.39942
0.3058	0.3387	2.39942
0.306	0.33988	2.39957
0.3062	0.33993	2.39926
0.3064	0.33911	2.39961
0.3066	0.33997	2.39933
0.3068	0.34111	2.39933
0.307	0.34089	2.39939
0.3072	0.34066	2.39944
0.3074	0.3412	2.39926
0.3076	0.34161	2.39942
0.3078	0.34257	2.39929
0.308	0.34148	2.39946
0.3082	0.3413	2.39931
0.3084	0.34271	2.39933
0.3086	0.34325	2.39936
0.3088	0.34234	2.39936
0.309	0.3428	2.39918
0.3092	0.34339	2.39952
0.3094	0.34439	2.39939
0.3096	0.34271	2.39936
0.3098	0.3433	2.39931
0.31	0.34471	2.39954
0.3102	0.3448	2.39914
0.3104	0.3448	2.39942
0.3106	0.34384	2.39926
0.3108	0.34576	2.39921
0.311	0.34507	2.39901
0.3112	0.34375	2.39952
0.3114	0.34489	2.39926
0.3116	0.34485	2.39959
0.3118	0.3474	2.39914
0.312	0.34621	2.39936
0.3122	0.34435	2.3989
0.3124	0.34735	2.39959
0.3126	0.3468	2.39931
0.3128	0.34598	2.39929
0.313	0.34635	2.39939
0.3132	0.34749	2.39942
0.3134	0.3479	2.39931
0.3136	0.34772	2.39936
0.3138	0.34794	2.39939
0.314	0.34867	2.39939
0.3142	0.34967	2.39936
0.3144	0.34899	2.39952
0.3146	0.3489	2.39949
0.3148	0.34976	2.39924
0.315	0.34981	2.39954
0.3152	0.34967	2.39931
0.3154	0.34976	2.39942
0.3156	0.35008	2.39931
0.3158	0.35131	2.39939
0.316	0.35063	2.39942
0.3162	0.35017	2.39949
0.3164	0.35099	2.39926
0.3166	0.35195	2.39946
0.3168	0.35081	2.39926
0.317	0.35163	2.39939
0.3172	0.3514	2.39936
0.3174	0.35231	2.39944
0.3176	0.35168	2.39933
0.3178	0.35149	2.39954
0.318	0.35231	2.39936
0.3182	0.35291	2.39933
0.3184	0.35236	2.39942
0.3186	0.35268	2.39936
0.3188	0.35345	2.39926
0.319	0.35441	2.39933
0.3192	0.35277	2.39939
0.3194	0.3514	2.39965
0.3196	0.35363	2.39911
0.3198	0.35454	2.39903
0.32	0.35286	2.39918
0.3202	0.35222	2.39959
0.3204	0.35322	2.39949
0.3206	0.3535	2.39931
0.3208	0.35327	2.39939
0.321	0.35341	2.39929
0.3212	0.35413	2.39954
0.3214	0.35509	2.39924
0.3216	0.35459	2.39959
0.3218	0.35404	2.39936
0.322	0.35518	2.39939
0.3222	0.35637	2.39936
0.3224	0.35468	2.39946
0.3226	0.35523	2.39931
0.3228	0.35632	2.39959
0.323	0.35682	2.39936
0.3232	0.35641	2.39936
0.3234	0.35596	2.39933
0.3236	0.35664	2.39959
0.3238	0.35769	2.39936
0.324	0.35678	2.39942
0.3242	0.35682	2.39949
0.3244	0.35769	2.39954
0.3246	0.35837	2.39921
0.3248	0.35764	2.39959
0.325	0.35764	2.39931
0.3252	0.35814	2.39957
0.3254	0.35896	2.39916
0.3256	0.35846	2.39936
0.3258	0.35791	2.39936
0.326	0.35851	2.39954
0.3262	0.35901	2.39914
0.3264	0.35887	2.39957
0.3266	0.3586	2.39946
0.3268	0.35974	2.39931
0.327	0.36074	2.39967
0.3272	0.35996	2.39939
0.3274	0.35878	2.39916
0.3276	0.36001	2.39916
0.3278	0.35855	2.39929
0.328	0.35841	2.39954
0.3282	0.35919	2.39942
0.3284	0.36051	2.39896
0.3286	0.36096	2.39896
0.3288	0.36005	2.39936
0.329	0.35864	2.39939
0.3292	0.36033	2.39936
0.3294	0.36033	2.39929
0.3296	0.36156	2.39946
0.3298	0.36014	2.39926
0.33	0.36137	2.39921
0.3302	0.36238	2.39946
0.3304	0.36274	2.39954
0.3306	0.36124	2.39926
0.3308	0.36297	2.39949
0.331	0.36383	2.39952
0.3312	0.36329	2.39929
0.3314	0.36233	2.39936
0.3316	0.36351	2.39942
0.3318	0.36374	2.39949
0.332	0.36447	2.39933
0.3322	0.36288	2.39936
0.3324	0.36438	2.39949
0.3326	0.36479	2.39952
0.3328	0.36401	2.39933
0.333	0.36411	2.39944
0.3332	0.36429	2.39944
0.3334	0.36502	2.39957
0.3336	0.36547	2.39926
0.3338	0.36424	2.39965
0.334	0.36497	2.39952
0.3342	0.36606	2.39946
0.3344	0.36552	2.39926
0.3346	0.36456	2.39942
0.3348	0.36561	2.39936
0.335	0.36629	2.39954
0.3352	0.36647	2.39921
0.3354	0.3652	2.39939
0.3356	0.36675	2.39931
0.3358	0.36643	2.39911
0.336	0.36661	2.39901
0.3362	0.36579	2.39957
0.3364	0.36707	2.39905
0.3366	0.36852	2.39929
0.3368	0.36779	2.39898
0.337	0.3652	2.39944
0.3372	0.36634	2.39961
0.3374	0.36825	2.39903
0.3376	0.36766	2.39933
0.3378	0.3667	2.39944
0.338	0.36757	2.39954
0.3382	0.36852	2.39939
0.3384	0.36848	2.39942
0.3386	0.36793	2.39939
0.3388	0.36834	2.39936
0.339	0.36925	2.39954
0.3392	0.36957	2.39942
0.3394	0.36884	2.39939
0.3396	0.3688	2.39933
0.3398	0.37039	2.39946
0.34	0.36984	2.39936
0.3402	0.36907	2.39939
0.3404	0.36971	2.39936
0.3406	0.37066	2.39952
0.3408	0.37053	2.39936
0.341	0.36984	2.39936
0.3412	0.37071	2.39957
0.3414	0.37144	2.39949
0.3416	0.37148	2.39931
0.3418	0.37075	2.39946
0.342	0.37116	2.39952
0.3422	0.3723	2.39942
0.3424	0.37171	2.39944
0.3426	0.37139	2.39946
0.3428	0.37153	2.39931
0.343	0.37221	2.39944
0.3432	0.37257	2.39929
0.3434	0.37194	2.39929
0.3436	0.37075	2.39924
0.3438	0.3728	2.39942
0.344	0.37216	2.39952
0.3442	0.37239	2.39901
0.3444	0.37335	2.39914
0.3446	0.37308	2.39936
0.3448	0.37189	2.39931
0.345	0.37317	2.39954
0.3452	0.37308	2.39942
0.3454	0.37326	2.39878
0.3456	0.3739	2.39942
0.3458	0.3728	2.39918
0.346	0.37321	2.39933
0.3462	0.37367	2.39929
0.3464	0.37417	2.39961
0.3466	0.3733	2.39942
0.3468	0.37435	2.39939
0.347	0.37435	2.39929
0.3472	0.37581	2.39946
0.3474	0.37462	2.39924
0.3476	0.37476	2.39957
0.3478	0.37585	2.39931
0.348	0.37631	2.39949
0.3482	0.37517	2.39944
0.3484	0.37563	2.39942
0.3486	0.37635	2.39936
0.3488	0.37663	2.39957
0.349	0.37563	2.39921
0.3492	0.37585	2.39952
0.3494	0.37663	2.39944
0.3496	0.37713	2.39949
0.3498	0.37599	2.39936
0.35	0.37635	2.39944
0.3502	0.37704	2.39933
0.3504	0.37763	2.39949
0.3506	0.37644	2.39936
0.3508	0.37699	2.39944
0.351	0.37767	2.39957
0.3512	0.37822	2.39944
0.3514	0.37731	2.39926
0.3516	0.37713	2.39946
0.3518	0.37899	2.39936
0.352	0.37922	2.39944
0.3522	0.37777	2.39977
0.3524	0.37849	2.39921
0.3526	0.37931	2.39946
0.3528	0.37931	2.39942
0.353	0.37804	2.39918
0.3532	0.3779	2.39918
0.3534	0.37868	2.39954
0.3536	0.37868	2.39942
0.3538	0.37822	2.39957
0.354	0.3794	2.39931
0.3542	0.37963	2.39949
0.3544	0.37972	2.39939
0.3546	0.37922	2.39944
0.3548	0.37936	2.39959
0.355	0.37995	2.39949
0.3552	0.38091	2.39929
0.3554	0.38013	2.39952
0.3556	0.37986	2.39959
0.3558	0.38136	2.39939
0.356	0.38136	2.39933
0.3562	0.38086	2.39952
0.3564	0.38077	2.39933
0.3566	0.38113	2.39952
0.3568	0.38154	2.39933
0.357	0.38168	2.39949
0.3572	0.38041	2.39944
0.3574	0.38195	2.39949
0.3576	0.3825	2.39949
0.3578	0.38168	2.39949
0.358	0.38154	2.39936
0.3582	0.38264	2.39944
0.3584	0.38309	2.39936
0.3586	0.38277	2.39942
0.3588	0.38182	2.39936
0.359	0.383	2.39965
0.3592	0.38359	2.39952
0.3594	0.38341	2.39952
0.3596	0.38223	2.39931
0.3598	0.38346	2.39952
0.36	0.38428	2.39942
0.3602	0.38391	2.39933
0.3604	0.38314	2.39946
0.3606	0.38546	2.39942
0.3608	0.38359	2.39933
0.361	0.38378	2.39936
0.3612	0.38414	2.39949
0.3614	0.38409	2.39936
0.3616	0.38355	2.39933
0.3618	0.38241	2.39939
0.362	0.38282	2.39944
0.3622	0.38437	2.39911
0.3624	0.38396	2.39914
0.3626	0.38387	2.39931
0.3628	0.38318	2.39944
0.363	0.38409	2.39949
0.3632	0.38478	2.39946
0.3634	0.38541	2.39959
0.3636	0.38432	2.39952
0.3638	0.38551	2.39944
0.364	0.38646	2.39949
0.3642	0.38587	2.39944
0.3644	0.38478	2.39936
0.3646	0.38596	2.39952
0.3648	0.38642	2.39949
0.365	0.38632	2.39942
0.3652	0.38564	2.39931
0.3654	0.38669	2.39957
0.3656	0.38724	2.39929
0.3658	0.38719	2.39942
0.366	0.38587	2.39946
0.3662	0.38724	2.39942
0.3664	0.38733	2.39933
0.3666	0.38742	2.39949
0.3668	0.38664	2.39942
0.367	0.38751	2.39949
0.3672	0.3876	2.39942
0.3674	0.3881	2.39939
0.3676	0.38692	2.39957
0.3678	0.38778	2.39933
0.368	0.38856	2.39933
0.3682	0.38824	2.39952
0.3684	0.38724	2.39946
0.3686	0.38842	2.39924
0.3688	0.38947	2.39933
0.369	0.38833	2.39972
0.3692	0.38801	2.39911
0.3694	0.38933	2.39914
0.3696	0.38801	2.39916
0.3698	0.38801	2.39959
0.37	0.38651	2.39967
0.3702	0.38824	2.39959
0.3704	0.3891	2.39918
0.3706	0.38851	2.39918
0.3708	0.38796	2.39946
0.371	0.38833	2.39929
0.3712	0.38878	2.39965
0.3714	0.38924	2.39949
0.3716	0.38837	2.39952
0.3718	0.3891	2.39936
0.372	0.38988	2.39942
0.3722	0.39033	2.39944
0.3724	0.38874	2.39961
0.3726	0.3896	2.39936
0.3728	0.39029	2.39949
0.373	0.39019	2.39959
0.3732	0.38901	2.39944
0.3734	0.38992	2.39942
0.3736	0.39051	2.39939
0.3738	0.39088	2.39944
0.374	0.38928	2.39929
0.3742	0.39019	2.39942
0.3744	0.39097	2.39957
0.3746	0.39133	2.39944
0.3748	0.38965	2.39944
0.375	0.39079	2.39942
0.3752	0.39138	2.39944
0.3754	0.39161	2.39942
0.3756	0.38965	2.39939
0.3758	0.39106	2.39944
0.376	0.39092	2.39946
0.3762	0.39206	2.39939
0.3764	0.39019	2.39959
0.3766	0.39115	2.39936
0.3768	0.39211	2.39949
0.377	0.39092	2.39974
0.3772	0.39133	2.39946
0.3774	0.39129	2.39933
0.3776	0.39261	2.39944
0.3778	0.39183	2.39916
0.378	0.38897	2.39924
0.3782	0.39051	2.39952
0.3784	0.39193	2.39914
0.3786	0.39211	2.39905
0.3788	0.3906	2.39942
0.379	0.39101	2.39965
0.3792	0.39211	2.39931
0.3794	0.3917	2.39946
0.3796	0.39142	2.39936
0.3798	0.39129	2.39939
0.38	0.39243	2.39946
0.3802	0.39302	2.39931
0.3804	0.39202	2.39957
0.3806	0.39256	2.39924
0.3808	0.39347	2.39957
0.381	0.3942	2.39933
0.3812	0.39315	2.39952
0.3814	0.39306	2.39929
0.3816	0.39397	2.39961
0.3818	0.3942	2.39946
0.382	0.39388	2.39961
0.3822	0.39293	2.39946
0.3824	0.39452	2.39952
0.3826	0.3947	2.39952
0.3828	0.39347	2.39939
0.383	0.39352	2.39942
0.3832	0.39493	2.39959
0.3834	0.39498	2.39933
0.3836	0.39438	2.39936
0.3838	0.39429	2.39959
0.384	0.39502	2.39946
0.3842	0.39543	2.39939
0.3844	0.39484	2.39957
0.3846	0.3942	2.39942
0.3848	0.39548	2.39949
0.385	0.39548	2.39957
0.3852	0.39397	2.39965
0.3854	0.39539	2.39959
0.3856	0.39434	2.39949
0.3858	0.39584	2.39931
0.386	0.39548	2.39933
0.3862	0.39566	2.39961
0.3864	0.39552	2.39896
0.3866	0.39611	2.39957
0.3868	0.39279	2.39967
0.387	0.39566	2.39936
0.3872	0.39639	2.39939
0.3874	0.39598	2.39944
0.3876	0.39525	2.39946
0.3878	0.39507	2.39954
0.388	0.39598	2.39936
0.3882	0.39657	2.39952
0.3884	0.3957	2.39942
0.3886	0.39548	2.39946
0.3888	0.3968	2.39939
0.389	0.39702	2.39944
0.3892	0.3962	2.39942
0.3894	0.3963	2.39933
0.3896	0.39725	2.39944
0.3898	0.39743	2.39949
0.39	0.39712	2.39942
0.3902	0.39666	2.39954
0.3904	0.39762	2.39952
0.3906	0.39816	2.39936
0.3908	0.39748	2.39949
0.391	0.39675	2.39944
0.3912	0.39812	2.39949
0.3914	0.3978	2.39952
0.3916	0.39757	2.39965
0.3918	0.39721	2.39942
0.392	0.39807	2.39946
0.3922	0.39821	2.39949
0.3924	0.39807	2.39957
0.3926	0.39734	2.39946
0.3928	0.39816	2.39942
0.393	0.39885	2.39944
0.3932	0.39807	2.39957
0.3934	0.39757	2.39939
0.3936	0.3988	2.39933
0.3938	0.39912	2.39967
0.394	0.39912	2.39921
0.3942	0.39803	2.39911
0.3944	0.39903	2.39905
0.3946	0.39898	2.39952
0.3948	0.39844	2.39952
0.395	0.3973	2.39921
0.3952	0.39866	2.39914
0.3954	0.40003	2.39939
0.3956	0.39702	2.39936
0.3958	0.39807	2.39933
0.396	0.39825	2.39933
0.3962	0.39971	2.39952
0.3964	0.39926	2.39931
0.3966	0.39825	2.39949
0.3968	0.3998	2.39946
0.397	0.40048	2.39944
0.3972	0.40003	2.39936
0.3974	0.39953	2.39949
0.3976	0.40062	2.39946
0.3978	0.40099	2.39954
0.398	0.4008	2.39936
0.3982	0.40053	2.39957
0.3984	0.40035	2.39939
0.3986	0.40108	2.39944
0.3988	0.4014	2.39939
0.399	0.40021	2.39961
0.3992	0.4008	2.39933
0.3994	0.40149	2.39952
0.3996	0.40135	2.39944
[truncated: 8,002 more rows]

## Sheet: Fig3B
Active stress (Top panel)
Glycerol							Relaxing
24 hrs	48 hrs	72 hrs	10 days	14 days	12 weeks		24 hrs	48 hrs	72 hrs	10 days	14 days
226.63	247.905	140.27	140.659	142.129	176.527		79.6581	74.808	148.748	107.704	152.319
89.5872	224.778	170.736	156.6	177.576	251.277		84.0347	91.56	240.15	86.9292	156.51
159.792	194.016	204.788	114.87	135.764	198.083		207.807	109.805	213.405	199.907	179.306
224.183	97.6331	227.313	114.572	181.708	191.718		214.362	286.144	182.162	140.741	173.415
209.203	150.761	245.447	160.324	181.63	193.956		160.248	161.374	142.509	131.677	168.791
142.859	97.6594	194.002	103.737	95.0364	176.494		197.758	142.358	229.895	188.264	160.084
82.1182	170.115	138.614	192.925	111.028	202.815		128.55	96.5054	101.187		56.0652
153.461	113.672	156.296	191.064	245.497	141.428		113.088	141.373	100.047		128.508
137.386		227.335		228.833	218.475		158.866		132.172		203.909
		180.07			109.124
Ktr (Bottom panel)
Glycerol							Relaxing
24 hrs	48 hrs	72 hrs	10 days	14 days	12 weeks		24 hrs	48 hrs	72 hrs	10 days	14 days
10.03	10.53	14	9.111	7.634	11.09		12.26	12.89	10.84	8.635	7.216
		10.66	8.642	9.164	9.236		9.665	11.29	13.69	10.22	9.711
		12.31	9.068	10.39	8.682			10.85		10.68	10.83
					10.46
					11.04
					10.01
					14.01
					9.416
					8.236
					8.191

[truncated: 20 more sheets: Fig4A, Fig4B, Fig4C, Fig5, Fig6A, Fig6B, Fig6C, Fig6D, Fig7A, Fig7B, Fig8A, Fig8B, Fig8C, Suppl_Fig1A, Suppl_Fig1B, Suppl_Fig1C, Suppl_Fig1D, Suppl_Fig1E, Suppl_Fig2A, Suppl_Fig2B]
