# Supplementary material for: Glycerol storage increases passive stiffness of muscle fibers through effects on titin extensibility
Source: J Gen Physiol. 2025 May 9;157(4):e202413729. doi: 10.1085/jgp.202413729 (PMC12063555; doi:10.1085/jgp.202413729)
Supplement: Data S2 — provides the statistical analysis of each figure. [file jgp_202413729_datas2.xlsx]

## Sheet: Fig 1C, D, E
Fig 1C						Fig 1D						Fig 1E
2way ANOVA						2way ANOVA						2way ANOVA
	SS	DF	F (DFn, DFd)	P value			SS	DF	F (DFn, DFd)	P value			SS	DF	F (DFn, DFd)	P value
Sarcomere length x Storage solution	9037	9	F (9, 855) = 20.70	P<0.0001		Sarcomere length x Storage solution	4756	10	F (10, 950) = 19.92	P<0.0001		Sarcomere length x Storage solution	903.1	9	F (9, 855) = 21.31	P<0.0001
Sarcomere length	177054	9	F (1.208, 114.7) = 405.6	P<0.0001		Sarcomere length	119428	10	F (1.055, 100.2) = 500.3	P<0.0001		Sarcomere length	9307	9	F (1.077, 102.3) = 219.6	P<0.0001
Storage solution	15187	1	F (1, 95) = 20.08	P<0.0001		Storage solution	8169	1	F (1, 95) = 17.01	P<0.0001		Storage solution	911.2	1	F (1, 95) = 19.78	P<0.0001
Subject	71850	95	F (95, 855) = 15.59	P<0.0001		Subject	45629	95	F (95, 950) = 20.12	P<0.0001		Subject	4377	95	F (95, 855) = 9.784	P<0.0001
Residual	41474	855				Residual	22676	950				Residual	4026	855
Šídák's multiple comparisons test						Šídák's multiple comparisons test						Šídák's multiple comparisons test
Sarcomere length (μm)	Mean Diff.	95.00% CI of diff.	Summary	Adjusted P Value		Sarcomere length (μm)	Mean Diff.	95.00% CI of diff.	Summary	Adjusted P Value		Sarcomere length (μm)	Mean Diff.	95.00% CI of diff.	Summary	Adjusted P Value
2.52	-1.404	-3.996 to 1.189	ns	0.7327		2.4	-1.118	-3.666 to 1.430	ns	0.9208		2.52	-0.0488	-0.2048 to 0.1072	ns	0.9904
2.64	-1.793	-4.486 to 0.9009	ns	0.457		2.52	-1.355	-3.966 to 1.256	ns	0.7981		2.64	-0.138	-0.3518 to 0.07576	ns	0.5001
2.76	-2.459	-5.365 to 0.4460	ns	0.1582		2.64	-1.655	-4.347 to 1.037	ns	0.589		2.76	-0.2183	-0.5203 to 0.08373	ns	0.3406
2.88	-3.543	-6.811 to -0.2742	*	0.0248		2.76	-2.241	-5.057 to 0.5745	ns	0.2267		2.88	-0.5295	-0.9995 to -0.05947	*	0.0171
3	-5.008	-8.880 to -1.136	**	0.0036		2.88	-3.013	-6.071 to 0.04445	ns	0.0563		3	-0.9378	-1.642 to -0.2336	**	0.0025
3.12	-7.008	-11.78 to -2.240	***	0.0006		3	-4.07	-7.519 to -0.6210	*	0.0103		3.12	-1.507	-2.576 to -0.4392	**	0.0011
3.24	-9.473	-15.47 to -3.473	***	0.0002		3.12	-5.5	-9.494 to -1.506	**	0.0015		3.24	-2.306	-3.828 to -0.7845	***	0.0004
3.36	-12.47	-20.06 to -4.873	****	<0.0001		3.24	-7.166	-11.93 to -2.403	***	0.0004		3.36	-3.273	-5.380 to -1.166	***	0.0003
3.48	-16.02	-25.60 to -6.438	****	<0.0001		3.36	-9.193	-14.97 to -3.420	***	0.0001		3.48	-4.542	-7.357 to -1.726	***	0.0001
3.6	-20.01	-31.84 to -8.173	****	<0.0001		3.48	-11.48	-18.52 to -4.431	****	<0.0001		3.6	-5.893	-9.453 to -2.334	****	<0.0001
						3.6	-14.11	-22.66 to -5.563	****	<0.0001

## Sheet: Fig 2A, B, C
Fig 2A			Fig 2B			Fig 2C
Extra sum-of-saures F-test			Extra sum-of-saures F-test			Extra sum-of-saures F-test
Null hypothesis	One curve for all data sets		Null hypothesis	One curve for all data sets		Null hypothesis	One curve for all data sets
Alternative hypothesis	Different curve for at least one data set		Alternative hypothesis	Different curve for at least one data set		Alternative hypothesis	Different curve for at least one data set
P value	<0.0001		P value	<0.0001		P value	<0.0001
Conclusion (alpha = 0.05)	Reject null hypothesis		Conclusion (alpha = 0.05)	Reject null hypothesis		Conclusion (alpha = 0.05)	Reject null hypothesis
Preferred model	Different curve for at least one data set		Preferred model	Different curve for at least one data set		Preferred model	Different curve for at least one data set
F (DFn, DFd)	39.50 (2, 107)		F (DFn, DFd)	39.23 (2, 105)		F (DFn, DFd)	21.53 (2, 104)

## Sheet: Fig 3B (Top & Bottom panels)
Fig 3B (Top panel; Active stress comparison)						Fig 3B (Bottom panel; Ktr comparison)
2way ANOVA						2way ANOVA
	SS (Type III)	DF	F (DFn, DFd)	P value			SS (Type III)	DF	F (DFn, DFd)	P value
Interaction	1192	4	F (4, 75) = 0.1200	P=0.9750		Interaction	1.192	4	F (4, 14) = 0.1468	P=0.9614
Time	10683	4	F (4, 75) = 1.076	P=0.3747		Time	33.9	4	F (4, 14) = 4.176	P=0.0197
Storage solution	4529	1	F (1, 75) = 1.824	P=0.1809		Storage solution	1.941	1	F (1, 14) = 0.9565	P=0.3447
Residual	186229	75				Residual	28.41	14
Šídák's multiple comparisons test						Šídák's multiple comparisons test
Time	Predicted (LS) mean diff.	95.00% CI of diff.	Summary	Adjusted P Value		Time	Predicted (LS) mean diff.	95.00% CI of diff.	Summary	Adjusted P Value
24 hrs	-8.983	-70.89 to 52.92	ns	0.9977		24 hrs	0.9325	-4.243 to 6.108	ns	0.9899
48 hrs	-24.08	-89.74 to 41.58	ns	0.8719		48 hrs	1.147	-3.733 to 6.026	ns	0.9678
72 hrs	-22.9	-83.24 to 37.44	ns	0.855		72 hrs	-0.05833	-3.916 to 3.799	ns	>0.9999
10 days	-4.307	-75.23 to 66.62	ns	>0.9999		10 days	0.9047	-2.546 to 4.355	ns	0.9495
14 days	-13.37	-75.27 to 48.54	ns	0.9855		14 days	0.1897	-3.261 to 3.640	ns	>0.9999

## Sheet: Fig 4B, C
Fig 4B						Fig 4C
2way ANOVA						Unpaired t test
	SS (Type III)	DF	F (DFn, DFd)	P value		P value	0.0149
Interaction	0.003081	1	F (1, 28) = 2.222	P=0.1472		P value summary	*
Sarcomere length	0.07701	1	F (1, 28) = 55.56	P<0.0001		Significantly different (P < 0.05)?	Yes
Solution	0.0006674	1	F (1, 28) = 0.4815	P=0.4935		One- or two-tailed P value?	Two-tailed
Residual	0.03881	28				t, df	t=2.693, df=18
Šídák's multiple comparisons test						F test to compare variances
Sarcomere length (μm)	Predicted (LS) mean diff.	95.00% CI of diff.	Summary	Adjusted P Value		F, DFn, Dfd	1.032, 9, 9
2.6	0.01083	-0.03320 to 0.05486	ns	0.6182
3	-0.0297	-0.06381 to 0.004406	ns	0.0853

## Sheet: Fig 5
Fig 5
2way ANOVA
	SS	DF	F (DFn, DFd)	P value
Interaction	8.948e-07	4	F (4, 75) = 1.412	P=0.2384
Row Factor	1.158e-06	4	F (4, 75) = 1.827	P=0.1324
Column Factor	2.024e-07	1	F (1, 75) = 1.277	P=0.2620
Residual	1.188e-05	75
Šídák's multiple comparisons test
Time	Predicted (LS) mean diff.	95.00% CI of diff.	Summary	Adjusted P Value
24 hrs	0.0002237	-0.0002709 to 0.0007182	ns	0.7415
48 hrs	0.0004085	-0.0001160 to 0.0009330	ns	0.1999
72 hrs	-0.0001898	-0.0006718 to 0.0002923	ns	0.8353
10 days	4.108e-05	-0.0005255 to 0.0006077	ns	>0.9999
14 days	8.778e-06	-0.0004858 to 0.0005033	ns	>0.9999

## Sheet: Fig 6 B, C, D
Fig 6B
Extra sum-of-saures F-test
Comparison	Null hypothesis	Summary	P value	Conclusion (alpha = 0.0083)	Preferred model	F (DFn, DFd)
Rel - Gels vs. Rel + Gels	One curve for all data sets	ns	0.1587	Do not reject null hypothesis	One curve for all data sets	1.747 (3, 194)
Rel - Gels vs. Glyc + Gels	One curve for all data sets	****	<0.0001	Reject null hypothesis	Different curve for at least one data set	8.237 (3, 194)
Rel - Gels vs. Glyc - Gels	One curve for all data sets	****	<0.0001	Reject null hypothesis	Different curve for at least one data set	43.39 (3, 194)
Rel + Gels vs. Glyc + Gels	One curve for all data sets	**	0.0047	Reject null hypothesis	Different curve for at least one data set	4.456 (3, 194)
Rel + Gels vs Glyc - Gels	One curve for all data sets	****	<0.0001	Reject null hypothesis	Different curve for at least one data set	25.02 (3, 194)
Glyc + Gels vs. Glyc - Gels	One curve for all data sets	ns	0.2624	Do not reject null hypothesis	One curve for all data sets	1.341 (3, 194)
Fig 6C
Extra sum-of-saures F-test
Comparison	Null hypothesis	Summary	P value	Conclusion (alpha = 0.0083)	Preferred model	F (DFn, DFd)
Rel - Gels vs. Rel + Gels	One curve for all data sets	ns	0.0224	Do not reject null hypothesis	One curve for all data sets	3.261 (3, 214)
Rel - Gels vs. Glyc + Gels	One curve for all data sets	****	<0.0001	Reject null hypothesis	Different curve for at least one data set	11.28 (3, 214)
Rel - Gels vs. Glyc - Gels	One curve for all data sets	****	<0.0001	Reject null hypothesis	Different curve for at least one data set	46.59 (3, 214)
Rel + Gels vs. Glyc + Gels	One curve for all data sets	**	0.002	Reject null hypothesis	Different curve for at least one data set	5.104 (3, 214)
Rel + Gels vs Glyc - Gels	One curve for all data sets	****	<0.0001	Reject null hypothesis	Different curve for at least one data set	22.45 (3, 214)
Glyc + Gels vs. Glyc - Gels	One curve for all data sets	ns	0.4456	Do not reject null hypothesis	One curve for all data sets	0.8929 (3, 214)
Fig 6D
Extra sum-of-saures F-test
Comparison	Null hypothesis	Summary	P value	Conclusion (alpha = 0.0083)	Preferred model	F (DFn, DFd)
Rel - Gels vs. Rel + Gels	One curve for all data sets	ns	0.65	Do not reject null hypothesis	One curve for all data sets	0.5481 (3, 194)
Rel - Gels vs. Glyc + Gels	One curve for all data sets	ns	0.015	Do not reject null hypothesis	One curve for all data sets	3.574 (3, 194)
Rel - Gels vs. Glyc - Gels	One curve for all data sets	****	<0.0001	Reject null hypothesis	Different curve for at least one data set	39.40 (3, 194)
Rel + Gels vs. Glyc + Gels	One curve for all data sets	ns	0.0126	Do not reject null hypothesis	One curve for all data sets	3.709 (3, 194)
Rel + Gels vs Glyc - Gels	One curve for all data sets	****	<0.0001	Reject null hypothesis	Different curve for at least one data set	36.82 (3, 194)
Glyc + Gels vs. Glyc - Gels	One curve for all data sets	ns	0.0189	Do not reject null hypothesis	One curve for all data sets	3.399 (3, 194)

## Sheet: Fig 7A, B
Fig 7A (Left panel; peak stress)						Fig 7B (Left panel; peak stress)
2way ANOVA						2way ANOVA
	SS	DF	F (DFn, DFd)	P value			SS	DF	F (DFn, DFd)	P value
Sarcomere length x Methylglyoxal	2473	9	F (9, 162) = 9.272	P<0.0001		Sarcomere length x Methylglyoxal	239	9	F (9, 162) = 1.974	P=0.0455
Sarcomere length	44560	9	F (1.086, 19.55) = 167.1	P<0.0001		Sarcomere length	52230	9	F (1.144, 20.59) = 431.2	P<0.0001
Methylglyoxal	4556	1	F (1, 18) = 8.685	P=0.0086		Methylglyoxal	88.15	1	F (1, 18) = 0.4015	P=0.5343
Subject	9442	18	F (18, 162) = 17.70	P<0.0001		Subject	3951	18	F (18, 162) = 16.31	P<0.0001
Residual	4800	162				Residual	2180	162
Šídák's multiple comparisons test						Šídák's multiple comparisons test
Sarcomere length (μm)	Mean Diff.	95.00% CI of diff.	Summary	Adjusted P Value		Sarcomere length (μm)	Mean Diff.	95.00% CI of diff.	Summary	Adjusted P Value
2.52	-1.058	-2.252 to 0.1359	ns	0.0782		2.52	0.3875	-1.022 to 1.797	ns	0.9926
2.64	-1.712	-3.579 to 0.1552	ns	0.0693		2.64	0.5168	-1.599 to 2.633	ns	0.997
2.76	-2.885	-5.729 to -0.04159	*	0.0472		2.76	0.5154	-2.529 to 3.560	ns	0.9999
2.88	-4.477	-8.609 to -0.3449	*	0.0361		2.88	0.3803	-3.683 to 4.444	ns	>0.9999
3	-6.679	-12.43 to -0.9292	*	0.0267		3	0.03218	-5.302 to 5.367	ns	>0.9999
3.12	-9.483	-17.04 to -1.926	*	0.0186		3.12	-0.4795	-7.273 to 6.314	ns	>0.9999
3.24	-12.7	-22.34 to -3.054	*	0.0147		3.24	-1.524	-10.08 to 7.033	ns	0.9998
3.36	-15.95	-27.59 to -4.312	*	0.0119		3.36	-2.883	-13.54 to 7.773	ns	0.9938
3.48	-19.13	-32.83 to -5.437	*	0.0106		3.48	-4.25	-17.22 to 8.715	ns	0.9749
3.6	-21.38	-36.60 to -6.155	*	0.0102		3.6	-5.973	-21.36 to 9.413	ns	0.9266
Fig 7A (Right panel; elastic stress)						Fig 7B (Right panel; elastic stress)
2way ANOVA						2way ANOVA
	SS	DF	F (DFn, DFd)	P value			SS	DF	F (DFn, DFd)	P value
Sarcomere length x Methylglyoxal	1661	10	F (10, 180) = 9.539	P<0.0001		Sarcomere length x Methylglyoxal	201.4	10	F (10, 180) = 2.013	P=0.0343
Sarcomere length	29843	10	F (1.131, 20.35) = 171.4	P<0.0001		Sarcomere length	36182	10	F (1.374, 24.73) = 361.6	P<0.0001
Methylglyoxal	2709	1	F (1, 18) = 9.613	P=0.0062		Methylglyoxal	87.93	1	F (1, 18) = 0.6418	P=0.4335
Subject	5072	18	F (18, 180) = 16.18	P<0.0001		Subject	2466	18	F (18, 180) = 13.69	P<0.0001
Residual	3134	180				Residual	1801	180
Šídák's multiple comparisons test						Šídák's multiple comparisons test
Sarcomere length (μm)	Mean Diff.	95.00% CI of diff.	Summary	Adjusted P Value		Sarcomere length (μm)	Mean Diff.	95.00% CI of diff.	Summary	Adjusted P Value
2.4	-0.66	-1.321 to 0.0007926	ns	0.0502		2.4	0.2725	-0.7305 to 1.275	ns	0.9958
2.52	-0.9581	-2.012 to 0.09609	ns	0.0719		2.52	0.3939	-0.9592 to 1.747	ns	0.9919
2.64	-1.586	-3.162 to -0.009614	*	0.0488		2.64	0.4074	-1.570 to 2.385	ns	0.9996
2.76	-2.504	-4.809 to -0.1989	*	0.0354		2.76	0.2799	-2.468 to 3.028	ns	>0.9999
2.88	-3.778	-7.056 to -0.5002	*	0.0273		2.88	0.155	-3.431 to 3.741	ns	>0.9999
3	-5.536	-9.991 to -1.082	*	0.0192		3	-0.2326	-4.850 to 4.385	ns	>0.9999
3.12	-7.723	-13.47 to -1.979	*	0.013		3.12	-0.8801	-6.671 to 4.910	ns	>0.9999
3.24	-10.39	-17.64 to -3.138	**	0.0092		3.24	-1.857	-9.002 to 5.287	ns	0.997
3.36	-13.1	-21.85 to -4.349	**	0.0072		3.36	-3.171	-11.86 to 5.519	ns	0.9587
3.48	-15.9	-26.23 to -5.566	**	0.0061		3.48	-4.727	-15.15 to 5.692	ns	0.849
3.6	-15.06	-26.52 to -3.605	*	0.0145		3.6	-4.55	-18.34 to 9.242	ns	0.9775
Fig 7A (Right panel; viscous stress)						Fig 7B (Right panel; viscous stress)
2way ANOVA						2way ANOVA
	SS	DF	F (DFn, DFd)	P value			SS	DF	F (DFn, DFd)	P value
Sarcomere length x Methylglyoxal	165.4	9	F (9, 162) = 6.805	P<0.0001		Sarcomere length x Methylglyoxal	13.57	9	F (9, 162) = 0.8497	P=0.5716
Sarcomere length	2445	9	F (1.303, 23.46) = 100.6	P<0.0001		Sarcomere length	2511	9	F (2.093, 37.67) = 157.3	P<0.0001
Methylglyoxal	179	1	F (1, 18) = 5.216	P=0.0347		Methylglyoxal	0.4081	1	F (1, 18) = 0.03600	P=0.8516
Subject	617.6	18	F (18, 162) = 12.70	P<0.0001		Subject	204.1	18	F (18, 162) = 6.389	P<0.0001
Residual	437.5	162				Residual	287.4	162
Šídák's multiple comparisons test						Šídák's multiple comparisons test
Sarcomere length (μm)	Mean Diff.	95.00% CI of diff.	Summary	Adjusted P Value		Sarcomere length (μm)	Mean Diff.	95.00% CI of diff.	Summary	Adjusted P Value
2.52	-0.09998	-0.3250 to 0.1250	ns	0.3616		2.52	-0.006413	-0.2523 to 0.2395	ns	>0.9999
2.64	-0.1258	-0.5058 to 0.2541	ns	0.4917		2.64	0.1095	-0.1994 to 0.4184	ns	0.9587
2.76	-0.3813	-0.9992 to 0.2367	ns	0.2064		2.76	0.2355	-0.3341 to 0.8052	ns	0.8981
2.88	-0.6984	-1.656 to 0.2592	ns	0.1382		2.88	0.2254	-0.6055 to 1.056	ns	0.9938
3	-1.143	-2.569 to 0.2829	ns	0.1056		3	0.2648	-0.9588 to 1.488	ns	0.999
3.12	-1.76	-3.700 to 0.1811	ns	0.0712		3.12	0.4006	-1.241 to 2.043	ns	0.9973
3.24	-2.311	-4.865 to 0.2434	ns	0.0717		3.24	0.3329	-1.825 to 2.491	ns	>0.9999
3.36	-2.851	-5.991 to 0.2892	ns	0.0709		3.36	0.2881	-2.636 to 3.212	ns	>0.9999
3.48	-3.234	-6.846 to 0.3789	ns	0.0746		3.48	0.4763	-3.289 to 4.241	ns	>0.9999
3.6	-6.316	-10.79 to -1.845	**	0.0098		3.6	-1.423	-6.216 to 3.369	ns	0.9876
